# Supplementary material for: ﻿Two new species and new host and distribution records of Gnathia Leach, 1814 (Crustacea, Isopoda, Gnathiidae) from Western Australia and the Great Barrier Reef, Australia
Source: Zookeys. 2024 Mar 5;1193:125–44. doi: 10.3897/zookeys.1193.116538 (PMC10933583; doi:10.3897/zookeys.1193.116538)
Supplement: XML Treatment for Gnathia [file zookeys.1193.116538-treatment1.xml]

<!DOCTYPE tp:taxon-treatment
  PUBLIC "-//TaxonX//DTD Taxonomic Treatment Publishing DTD v0 20100105//EN" "tax-treatment-NSO.dtd">
<tp:taxon-treatment xmlns:tp="http://www.plazi.org/taxpub"><tp:treatment-meta><kwd-group><label>Taxon classification</label><kwd>
              <named-content content-type="kingdom">Animalia</named-content>
            </kwd><kwd>
              <named-content content-type="order">Isopoda</named-content>
            </kwd><kwd>
              <named-content content-type="family">Gnathiidae</named-content>
            </kwd></kwd-group><mixed-citation publication-type="journal"><person-group><name><surname>Ota</surname><given-names>Yuzo</given-names></name><name><surname>Erasmus</surname><given-names>Anja</given-names></name><name><surname>Grutter</surname><given-names>Alexandra S.</given-names></name><name><surname>Smit</surname><given-names>Nico J.</given-names></name></person-group><article-title>﻿Two new species and new host and distribution records of <italic><tp:taxon-name><tp:taxon-name-part taxon-name-part-type="genus" reg="Gnathia">Gnathia</tp:taxon-name-part></tp:taxon-name></italic> Leach, 1814 (<tp:taxon-name><tp:taxon-name-part taxon-name-part-type="subphylum">Crustacea</tp:taxon-name-part></tp:taxon-name>, <tp:taxon-name><tp:taxon-name-part taxon-name-part-type="order">Isopoda</tp:taxon-name-part></tp:taxon-name>, <tp:taxon-name><tp:taxon-name-part taxon-name-part-type="family">Gnathiidae</tp:taxon-name-part></tp:taxon-name>) from Western Australia and the Great Barrier Reef, Australia</article-title><source>Zookeys</source><day>05</day><month>03</month><year>2024</year><volume>1193</volume><fpage>125</fpage><lpage>144</lpage><pub-id pub-id-type="doi">10.3897/zookeys.1193.116538</pub-id></mixed-citation></tp:treatment-meta><tp:nomenclature><label>﻿</label><tp:taxon-name>
            <object-id xmlns:xlink="http://www.w3.org/1999/xlink" content-type="arpha" xlink:type="simple">FA328D6C-9D56-5E5B-A77D-F6A81AFAE310</object-id>
            <tp:taxon-name-part taxon-name-part-type="genus" reg="Gnathia">Gnathia</tp:taxon-name-part>
          </tp:taxon-name><tp:taxon-authority>Leach, 1814</tp:taxon-authority></tp:nomenclature><tp:treatment-sec sec-type="type species" id="SECID0EDKAC"><title>Type species.</title><p><italic><tp:taxon-name><tp:taxon-name-part taxon-name-part-type="genus" reg="Gnathia">Gnathia</tp:taxon-name-part><tp:taxon-name-part taxon-name-part-type="species" reg="termitoides">termitoides</tp:taxon-name-part></tp:taxon-name></italic> Leach, 1814 (= <italic><tp:taxon-name><tp:taxon-name-part taxon-name-part-type="genus" reg="Cancer">Cancer</tp:taxon-name-part><tp:taxon-name-part taxon-name-part-type="species" reg="maxillaris">maxillaris</tp:taxon-name-part></tp:taxon-name></italic> Montagu, 1804); by monotypy (<xref ref-type="bibr" rid="B6">Cohen and Poore 1994</xref>); type locality: south coast of Devon, Cornwall Peninsula, south west England.</p></tp:treatment-sec><ref-list><ref id="B6"><mixed-citation xmlns:xlink="http://www.w3.org/1999/xlink" xlink:type="simple"><person-group><name name-style="western"><surname>Cohen</surname><given-names>BF</given-names></name><name name-style="western"><surname>Poore</surname><given-names>GCB</given-names></name></person-group> (<year>1994</year>) <article-title>Phylogeny and biogeography of the <tp:taxon-name><tp:taxon-name-part taxon-name-part-type="family">Gnathiidae</tp:taxon-name-part></tp:taxon-name> (<tp:taxon-name><tp:taxon-name-part taxon-name-part-type="subphylum">Crustacea</tp:taxon-name-part></tp:taxon-name>: <tp:taxon-name><tp:taxon-name-part taxon-name-part-type="order">Isopoda</tp:taxon-name-part></tp:taxon-name>) with descriptions of new genera and species, most from south-eastern Australia.</article-title><source>Memoirs of the Museum of Victoria</source><volume>54</volume>(<issue>2</issue>): <fpage>271</fpage>–<lpage>397</lpage>. <ext-link xlink:href="10.24199/j.mmv.1994.54.13" ext-link-type="doi" xlink:type="simple">https://doi.org/10.24199/j.mmv.1994.54.13</ext-link></mixed-citation></ref></ref-list></tp:taxon-treatment>
