# Supplementary material for: ﻿Two new species and new host and distribution records of Gnathia Leach, 1814 (Crustacea, Isopoda, Gnathiidae) from Western Australia and the Great Barrier Reef, Australia
Source: Zookeys. 2024 Mar 5;1193:125–44. doi: 10.3897/zookeys.1193.116538 (PMC10933583; doi:10.3897/zookeys.1193.116538)
Supplement: XML Treatment for Gnathia antennacrassa [file zookeys.1193.116538-treatment2.xml]

<!DOCTYPE tp:taxon-treatment
  PUBLIC "-//TaxonX//DTD Taxonomic Treatment Publishing DTD v0 20100105//EN" "tax-treatment-NSO.dtd">
<tp:taxon-treatment xmlns:tp="http://www.plazi.org/taxpub"><tp:treatment-meta><kwd-group><label>Taxon classification</label><kwd>
              <named-content content-type="kingdom">Animalia</named-content>
            </kwd><kwd>
              <named-content content-type="order">Isopoda</named-content>
            </kwd><kwd>
              <named-content content-type="family">Gnathiidae</named-content>
            </kwd></kwd-group><mixed-citation publication-type="journal"><person-group><name><surname>Ota</surname><given-names>Yuzo</given-names></name><name><surname>Erasmus</surname><given-names>Anja</given-names></name><name><surname>Grutter</surname><given-names>Alexandra S.</given-names></name><name><surname>Smit</surname><given-names>Nico J.</given-names></name></person-group><article-title>﻿Two new species and new host and distribution records of <italic><tp:taxon-name><tp:taxon-name-part taxon-name-part-type="genus" reg="Gnathia">Gnathia</tp:taxon-name-part></tp:taxon-name></italic> Leach, 1814 (<tp:taxon-name><tp:taxon-name-part taxon-name-part-type="subphylum">Crustacea</tp:taxon-name-part></tp:taxon-name>, <tp:taxon-name><tp:taxon-name-part taxon-name-part-type="order">Isopoda</tp:taxon-name-part></tp:taxon-name>, <tp:taxon-name><tp:taxon-name-part taxon-name-part-type="family">Gnathiidae</tp:taxon-name-part></tp:taxon-name>) from Western Australia and the Great Barrier Reef, Australia</article-title><source>Zookeys</source><day>05</day><month>03</month><year>2024</year><volume>1193</volume><fpage>125</fpage><lpage>144</lpage><pub-id pub-id-type="doi">10.3897/zookeys.1193.116538</pub-id></mixed-citation></tp:treatment-meta><tp:nomenclature><label>﻿</label><tp:taxon-name>
            <object-id xmlns:xlink="http://www.w3.org/1999/xlink" content-type="arpha" xlink:type="simple">DB278FC0-C29C-59D5-87D3-43D9D6B7AE86</object-id>
            <tp:taxon-name-part taxon-name-part-type="genus" reg="Gnathia">Gnathia</tp:taxon-name-part>
            <tp:taxon-name-part taxon-name-part-type="species" reg="antennacrassa">antennacrassa</tp:taxon-name-part>
            <object-id xmlns:xlink="http://www.w3.org/1999/xlink" content-type="zoobank" xlink:type="simple">https://zoobank.org/DB30A1C7-2DCE-458B-920C-56AD365203EE</object-id>
          </tp:taxon-name><tp:taxon-status xmlns:xlink="http://www.w3.org/1999/xlink" xlink:type="simple">sp. nov.</tp:taxon-status><xref ref-type="fig" rid="F1">Figs 1</xref><xref ref-type="fig" rid="F2">, 2</xref><xref ref-type="fig" rid="F3">, 3</xref></tp:nomenclature><tp:treatment-sec sec-type="diagnosis" id="SECID0EPMAC"><title>Diagnosis.</title><p>Anterior part of body (cephalosome and pereonites 1–4) not densely covered by tubercles; frontal margin with serrated triangular mediofrontal process and two superior frontolateral processes; paraocular ornamentation not developed; pereonite 1 not reaching lateral margins of cephalon; pereonites 4–6 with two lateral lobes; epimera of pleonites 1–5 not prominent; pleotelson 0.8 × shorter than its anterior width; lateral side of pleotelson sinuate; maximum width of peduncle article of antenna 3.2 × maximum width of flagellar article; article 1 of pylopod with two areolae; appendix masculina of pleopod 2 0.8 × as long as endopod; endopod of uropodal rami extend beyond apex of pleotelson; exopod of uropodal rami almost apex of pleotelson.</p></tp:treatment-sec><tp:treatment-sec sec-type="material" id="SECID0EQNAC"><title>Material examined.</title><p><bold><italic>Holotype</italic>.</bold> Australia • 1♂ (2.4 mm <abbrev xmlns:xlink="http://www.w3.org/1999/xlink" xlink:title="total body length" id="ABBRID0E2NAC" xlink:type="simple">TL</abbrev>, 1.9 mm <abbrev xmlns:xlink="http://www.w3.org/1999/xlink" xlink:title="body length" id="ABBRID0E6NAC" xlink:type="simple">BL</abbrev>, dissected); sandy substrata of seagrass <italic><tp:taxon-name><tp:taxon-name-part taxon-name-part-type="genus" reg="Amphibolis">Amphibolis</tp:taxon-name-part><tp:taxon-name-part taxon-name-part-type="species" reg="griffithii">griffithii</tp:taxon-name-part></tp:taxon-name></italic> (J.M. Black) Hartog, 1970 patch bed surrounded by the seagrass <italic><tp:taxon-name><tp:taxon-name-part taxon-name-part-type="genus" reg="Posidonia">Posidonia</tp:taxon-name-part><tp:taxon-name-part taxon-name-part-type="species" reg="sinuosa">sinuosa</tp:taxon-name-part></tp:taxon-name></italic> Cambridge &amp; Kuo, 1979 bed, 5 m depth, Thomson Bay, Rottnest Island, Western Australia (<named-content xmlns:xlink="http://www.w3.org/1999/xlink" content-type="dwc:verbatimCoordinates" xlink:type="simple"><named-content content-type="geo-json" specific-use="{&#34;type&#34;:&#34;Point&#34;,&#34;coordinates&#34;:[115.541667,-32.000000]}" id="NCID0E3OAC" xlink:type="simple">32°00'S, 115°32.5'E</named-content></named-content>), 18 January 1996, Hiroshi Mukai leg. (<named-content xmlns:xlink="http://www.w3.org/1999/xlink" content-type="dwc:institutional_code" xlink:title="Western Australian Museum, Perth" xlink:href="http://grbio.org/institution/western-australian-museum" xlink:type="simple">WAM</named-content> C-79675).</p></tp:treatment-sec><tp:treatment-sec sec-type="type locality" id="SECID0EFPAC"><title>Type locality.</title><p>Thomson Bay, Rottnest Island, Western Australia (<named-content xmlns:xlink="http://www.w3.org/1999/xlink" content-type="dwc:verbatimCoordinates" xlink:type="simple"><named-content content-type="geo-json" specific-use="{&#34;type&#34;:&#34;Point&#34;,&#34;coordinates&#34;:[115.541667,-32.000000]}" id="NCID0EOPAC" xlink:type="simple">32°00'S, 115°32.5'E</named-content></named-content>).</p></tp:treatment-sec><tp:treatment-sec sec-type="description" id="SECID0ETPAC"><title>Description.</title><p><bold><italic>Body</italic></bold> (Figs <xref ref-type="fig" rid="F1">1</xref>, <xref ref-type="fig" rid="F2">2A</xref>) 2.7 × as long as greatest width, widest at pereonite 2; dorsal surfaces smooth, sparsely setose. <bold><italic>Cephalosome</italic></bold> (Fig. <xref ref-type="fig" rid="F1">1A–C</xref>) rectangular, 0.7 × as long as wide, lateral margins parallel, posterior margin concave; dorsal surface tubercles around eyes; dorsal sulcus wide, shallow, short; translucent region present, elliptical; paraocular ornamentation not developed, posterior median tubercle absent. <bold><italic>Frontolateral processes</italic></bold> present. <bold><italic>Frontal margin</italic></bold> (Fig. <xref ref-type="fig" rid="F1">1B</xref>) straight, median point with process. <bold><italic>External scissura</italic></bold> present, wide, shallow. <bold><italic>Mediofrontal process</italic></bold> present, strong, serrate triangular, without ventral notch and fine setae. <bold><italic>Superior frontolateral process</italic></bold> present, single, strong, conical, with three pairs of long simple setae. <bold><italic>Inferior frontolateral process</italic></bold> absent. <bold><italic>Supraocular lobe</italic></bold> not pronounced; accessory supraocular lobe not pronounced. <bold><italic>Eyes</italic></bold> present, round, 0.3 × as long as cephalosome length, contiguous with head surface, ommatidia arranged in rows, eye colour faded.</p><fig id="F1" position="float" orientation="portrait"><object-id xmlns:xlink="http://www.w3.org/1999/xlink" content-type="doi" xlink:type="simple">10.3897/zookeys.1193.116538.figure1</object-id><object-id xmlns:xlink="http://www.w3.org/1999/xlink" content-type="arpha" xlink:type="simple">56335DDD-4810-5800-AA44-BA95148B81B4</object-id><label>Figure 1.</label><caption><p>Photograph of fixed <italic><tp:taxon-name><tp:taxon-name-part taxon-name-part-type="genus" reg="Gnathia">Gnathia</tp:taxon-name-part><tp:taxon-name-part taxon-name-part-type="species" reg="antennacrassa">antennacrassa</tp:taxon-name-part></tp:taxon-name></italic> sp. nov. (holotype, <named-content xmlns:xlink="http://www.w3.org/1999/xlink" content-type="dwc:institutional_code" xlink:title="Western Australian Museum, Perth" xlink:href="http://grbio.org/institution/western-australian-museum" xlink:type="simple">WAM</named-content> C-79675). Scale bar: 1 mm.</p></caption><graphic xmlns:xlink="http://www.w3.org/1999/xlink" xlink:href="zookeys-1193-125_article-116538__-g001.jpg" position="float" orientation="portrait" xlink:type="simple" id="oo_996744.jpg"><uri content-type="original_file" xlink:type="simple">https://binary.pensoft.net/fig/996744</uri></graphic></fig><fig id="F2" position="float" orientation="portrait"><object-id xmlns:xlink="http://www.w3.org/1999/xlink" content-type="doi" xlink:type="simple">10.3897/zookeys.1193.116538.figure2</object-id><object-id xmlns:xlink="http://www.w3.org/1999/xlink" content-type="arpha" xlink:type="simple">331A3EDD-DB12-5125-A325-CF693273049C</object-id><label>Figure 2.</label><caption><p><italic><tp:taxon-name><tp:taxon-name-part taxon-name-part-type="genus" reg="Gnathia">Gnathia</tp:taxon-name-part><tp:taxon-name-part taxon-name-part-type="species" reg="antennacrassa">antennacrassa</tp:taxon-name-part></tp:taxon-name></italic> sp. nov. (holotype, <named-content xmlns:xlink="http://www.w3.org/1999/xlink" content-type="dwc:institutional_code" xlink:title="Western Australian Museum, Perth" xlink:href="http://grbio.org/institution/western-australian-museum" xlink:type="simple">WAM</named-content> C-79675) <bold>A</bold> whole body (dorsal view) <bold>B</bold> cephalosome and mandible (dorsal view) <bold>C</bold> pereonite 1, cephalosome, and mandible (left lateral view) <bold>D</bold> pleotelson (dorsal view) <bold>E</bold> left antennula <bold>F</bold> left antenna.</p></caption><graphic xmlns:xlink="http://www.w3.org/1999/xlink" xlink:href="zookeys-1193-125_article-116538__-g002.jpg" position="float" orientation="portrait" xlink:type="simple" id="oo_996745.jpg"><uri content-type="original_file" xlink:type="simple">https://binary.pensoft.net/fig/996745</uri></graphic></fig><p><bold><italic>Pereon</italic></bold> (Figs <xref ref-type="fig" rid="F1">1</xref>, <xref ref-type="fig" rid="F2">2A</xref>) lateral margins narrowing posteriorly, with few setae; anteriorly smooth. <bold><italic>Pereonite 1</italic></bold> not fused dorsally with cephalosome. <bold><italic>Pereonite 2</italic></bold> wider than pereonite 1. <bold><italic>Pereonite 4</italic></bold> with anterior constriction, median groove present. <bold><italic>Areae laterales</italic></bold> present on pereonite 4 and pereonite 5, with two lateral lobes, dorsal sulcus wide. <bold><italic>Pereonite 6</italic></bold> with strongly developed lobi laterales, lobuii weak, conical. <bold><italic>Pereonite 7</italic></bold> short, narrow, and overlapping pleonite 1. <bold><italic>Pleon</italic></bold> epimera not dorsally visible on pleonites. <bold><italic>Pleonites</italic></bold> (Figs <xref ref-type="fig" rid="F1">1</xref>, <xref ref-type="fig" rid="F2">2A</xref>) lateral margins with one pair of simple setae, with two pairs of simple setae medially. <bold><italic>Pleotelson</italic></bold> (Fig. <xref ref-type="fig" rid="F2">2D</xref>) 0.8 × as long as anterior width, not covered in pectinate scales; lateral margins smooth, anterolateral margins concave, without submarginal seta; posterolateral margin concave, with one pair of submarginal setae, mid-dorsal surface with a pair of sub-median setae, apex with two setae.</p><p><bold><italic>Antennula</italic></bold> (Fig. <xref ref-type="fig" rid="F2">2E</xref>) composed of four peduncular and three flagellar articles, 0.8 × as long as antenna; peduncle article 2 0.6 × as long as article 1; article 3 2.1 × as long as article 2, 2.9 × as long as wide; flagellum as long article 3; article 3 with one aesthetasc and one simple seta; article 4 terminating with one aesthetasc and four simple setae. <bold><italic>Antenna</italic></bold> (Fig. <xref ref-type="fig" rid="F2">2F</xref>) composed of four peduncular and seven flagellar articles; maximum width of peduncle article 3.2 × the maximum width of flagellar articles; peduncle article 3 1.7 × as long as wide, 0.7 × as long as article 2, with one penicillate seta, and nine simple setae; article 4 as long as article 3, 1.5 × as long as wide, and with 20 simple setae; flagellum 1.2 × as long as article 4, with seven articles, terminating with two simple setae.</p><p><bold><italic>Mandible</italic></bold> (Figs <xref ref-type="fig" rid="F1">1</xref>, <xref ref-type="fig" rid="F2">2A–C</xref>) 0.7 × as long as cephalosome; triangular, weakly mesially curved; apex 20% total length; mandibular seta present. <bold><italic>Carina</italic></bold> present, smooth along proximal half. <bold><italic>Incisor</italic></bold> elevated, standing clear of surface. <bold><italic>Blade</italic></bold> present, dentate, weakly convex, straight, dentate along 58% of margin. <bold><italic>Pseudoblade</italic></bold>, internal lobe, and dorsal lobe absent; basal neck short; erisma present; lamina dentata not visible in dorsal view.</p><p><bold><italic>Maxilliped</italic></bold> (Fig. <xref ref-type="fig" rid="F3">3A</xref>). Article 1 lateral margin with continuous marginal scale-setae; article 2 lateral margin with three plumose setae; article 3 lateral margin with eight plumose setae; article 4 lateral margin with five plumose setae; 5 lateral margin with six plumose setae, and three simple setae; endite extending to distal margin of article 2.</p><fig id="F3" position="float" orientation="portrait"><object-id xmlns:xlink="http://www.w3.org/1999/xlink" content-type="doi" xlink:type="simple">10.3897/zookeys.1193.116538.figure3</object-id><object-id xmlns:xlink="http://www.w3.org/1999/xlink" content-type="arpha" xlink:type="simple">771C3B2B-8316-526C-AB3C-1D55879C3340</object-id><label>Figure 3.</label><caption><p><italic><tp:taxon-name><tp:taxon-name-part taxon-name-part-type="genus" reg="Gnathia">Gnathia</tp:taxon-name-part><tp:taxon-name-part taxon-name-part-type="species" reg="antennacrassa">antennacrassa</tp:taxon-name-part></tp:taxon-name></italic> sp. nov. (holotype, <named-content xmlns:xlink="http://www.w3.org/1999/xlink" content-type="dwc:institutional_code" xlink:title="Western Australian Museum, Perth" xlink:href="http://grbio.org/institution/western-australian-museum" xlink:type="simple">WAM</named-content> C-79675) <bold>A</bold> left maxilliped (ventral view) <bold>B</bold> left pylopod (ventral view) <bold>C</bold> left pereopod 2 (lateral view) <bold>D</bold> penes (ventral view) <bold>E</bold> left pleopod 2.</p></caption><graphic xmlns:xlink="http://www.w3.org/1999/xlink" xlink:href="zookeys-1193-125_article-116538__-g003.jpg" position="float" orientation="portrait" xlink:type="simple" id="oo_996746.jpg"><uri content-type="original_file" xlink:type="simple">https://binary.pensoft.net/fig/996746</uri></graphic></fig><p><bold><italic>Pylopod</italic></bold> (Fig. <xref ref-type="fig" rid="F3">3B</xref>). Article 1 2.0 × as long as wide; with two distinct areolae; without distolateral lobe; posterior and lateral margins forming rounded curve; lateral margin with 24 plumose setae; mesial margin with continuous fringe setae; distal margin with five simple setae; article 2 1.2 × as long as wide, with five simple setae; article 3 semicircular with two short setae.</p><p><bold><italic>Pereopod 2</italic></bold> (Fig. <xref ref-type="fig" rid="F3">3C</xref>) sparsely covered with short simple setae on basis and ischium, inferior margins with prominent tubercles on basis to carpus; basis 1.3 × as long as greatest width, superior margin with three simple setae, inferior margin with two simple setae; ischium as long as basis, 2.2 × as long as wide, superior margin with five simple setae; merus 0.4 × as long as ischium, 1.1 × as long as wide, superior margin with four simple setae, and bulbous protrusion, inferior margin with three simple setae; carpus 1.1 × as long as ischium, 0.9 × as long as wide, superior margin with three setae, inferior margin with five setae; propodus 1.6 × as long as ischium, 2.6 × as long as wide, superior margin with two simple setae and one penicillate seta, inferior margin with three pectinate scales, and two robust setae; dactylus 0.4 × as long as propodus. <bold><italic>Pereopods 3</italic> and <italic>5</italic></bold> similar proportions of each article as pereopod 2. <bold><italic>Pereopod 4</italic></bold> longer than pereopod 2, basis, ischium, and merus slightly longer than those of pereopod 2; propodus somewhat rounded. <bold><italic>Pereopod 6</italic></bold> slightly shorter than pereopod 2, basis shorter than that of pereopod 2, distal margin of merus rounded.</p><p><bold><italic>Penes</italic></bold> (Fig. <xref ref-type="fig" rid="F3">3D</xref>) with two small papillae, 0.5 × as long as basal width.</p><p><bold><italic>Pleopod 2</italic></bold> (Fig. <xref ref-type="fig" rid="F3">3E</xref>). <bold><italic>Exopod</italic></bold> 2.2 × as long as wide, distally broadly rounded, with nine plumose setae; <bold><italic>endopod</italic></bold> 1.8 × as long as wide, distally narrowly rounded, with seven plumose setae; appendix masculina present, with parallel margins, 0.8 × as long as endopod, distally narrowly rounded; <bold><italic>peduncle</italic></bold> 0.5 × as wide as long, mesial margin with two coupling setae, lateral margin with one simple seta. All pleopods similar in shape; exopods each with eight or nine plumose setae; endopods each with 7–9 plumose setae.</p><p><bold><italic>Uropod</italic></bold> (Fig. <xref ref-type="fig" rid="F1">1D</xref>). <bold><italic>Peduncle</italic></bold> without dorsal setae. <bold><italic>Uropodal endopod</italic></bold> 1.6 × as long as greatest width, apex broadly rounded, extending beyond apex of the pleotelson, dorsally with five penicillate setae; lateral and proximomesial margin with seven plumose and three simple setae. <bold><italic>Uropodal exopod</italic></bold> not extending to end of endopod, 3.8 × as long as greatest width, apex broadly rounded, reaching almost apex of pleotelson; lateral and proximomesial margin with four plumose and seven simple setae.</p></tp:treatment-sec><tp:treatment-sec sec-type="distribution" id="SECID0EVPAE"><title>Distribution.</title><p>Known only from the type locality.</p></tp:treatment-sec><tp:treatment-sec sec-type="habitat" id="SECID0E1PAE"><title>Habitat of adults.</title><p>Sandy substrata of seagrass; 5 m depth.</p></tp:treatment-sec><tp:treatment-sec sec-type="host" id="SECID0E6PAE"><title>Hosts.</title><p>Unknown.</p></tp:treatment-sec><tp:treatment-sec sec-type="etymology" id="SECID0EEQAE"><title>Etymology.</title><p>The specific name, <italic><tp:taxon-name><tp:taxon-name-part taxon-name-part-type="genus" reg="Gnathia"/><tp:taxon-name-part taxon-name-part-type="species" reg="antennacrassa">antennacrassa</tp:taxon-name-part></tp:taxon-name></italic>, is derived from Latin, meaning “stout antenna”.</p></tp:treatment-sec><tp:treatment-sec sec-type="remarks" id="SECID0EUQAE"><title>Remarks.</title><p>Among the other <italic><tp:taxon-name><tp:taxon-name-part taxon-name-part-type="genus" reg="Gnathia">Gnathia</tp:taxon-name-part></tp:taxon-name></italic> species worldwide, <italic><tp:taxon-name><tp:taxon-name-part taxon-name-part-type="genus" reg="Gnathia">G.</tp:taxon-name-part><tp:taxon-name-part taxon-name-part-type="species" reg="illepida">illepida</tp:taxon-name-part></tp:taxon-name></italic> Monod, 1923 is similar to <italic><tp:taxon-name><tp:taxon-name-part taxon-name-part-type="genus" reg="Gnathia">G.</tp:taxon-name-part><tp:taxon-name-part taxon-name-part-type="species" reg="antennacrassa">antennacrassa</tp:taxon-name-part></tp:taxon-name></italic> sp. nov., but differs in that the tubercles densely cover the anterior part of the body (cephalosome and pereonites 1–4), the paraocular ornamentation is developed with several distinct tubercles and setae, and the maximum width of peduncle articles of the antenna is 2.4 × of that of the flagellar articles (<xref ref-type="bibr" rid="B18">Monod 1926</xref>).</p><p><italic><tp:taxon-name><tp:taxon-name-part taxon-name-part-type="genus" reg="Gnathia">Gnathia</tp:taxon-name-part><tp:taxon-name-part taxon-name-part-type="species" reg="vellosa">vellosa</tp:taxon-name-part></tp:taxon-name></italic> Müller, 1988 is also similar, but differ in that tubercles and long setae densely cover the anterior part of the cephalosome and pereonites 2, 3, and anterior part of pereonite 4; the maximum width of peduncle articles of antenna is 2.4 × that of flagellar articles; and three areolae are present on article 1 of the pylopod (<xref ref-type="bibr" rid="B19">Müller 1988</xref>).</p><p><italic><tp:taxon-name><tp:taxon-name-part taxon-name-part-type="genus" reg="Gnathia">Gnathia</tp:taxon-name-part><tp:taxon-name-part taxon-name-part-type="species" reg="luxata">luxata</tp:taxon-name-part></tp:taxon-name></italic> Kensley, Schotte &amp; Poore, 2009 differs from our new species as it has three processes on the frontal border but the mesial lobe is present on the mandible and, similarly to <italic><tp:taxon-name><tp:taxon-name-part taxon-name-part-type="genus" reg="Gnathia">G.</tp:taxon-name-part><tp:taxon-name-part taxon-name-part-type="species" reg="vellosa">vellosa</tp:taxon-name-part></tp:taxon-name></italic>, it has three areolae present on article 1 of the pylopod (<xref ref-type="bibr" rid="B16">Kensley et al. 2009</xref>).</p><p>The gnathiid fauna of Western Australia, in contrast to the eastern Australian coast (see <xref ref-type="bibr" rid="B6">Cohen and Poore 1994</xref>; <xref ref-type="bibr" rid="B4">Coetzee et al. 2008</xref>, <xref ref-type="bibr" rid="B5">2009</xref>; <xref ref-type="bibr" rid="B10">Ferreira et al. 2009</xref>, <xref ref-type="bibr" rid="B11">2010</xref>; <xref ref-type="bibr" rid="B9">Farquharson et al. 2012</xref>; <xref ref-type="bibr" rid="B26">Svavarsson and Bruce 2012</xref>, <xref ref-type="bibr" rid="B27">2019</xref>) remains almost undocumented. <xref ref-type="bibr" rid="B6">Cohen and Poore (1994)</xref> mention that <italic><tp:taxon-name><tp:taxon-name-part taxon-name-part-type="genus" reg="Gnathia">G.</tp:taxon-name-part><tp:taxon-name-part taxon-name-part-type="species" reg="mulieraria">mulieraria</tp:taxon-name-part></tp:taxon-name></italic> Hale, 1924 occurred from Victoria and south Australia to Western Australia. However, the original description mentioned <italic><tp:taxon-name><tp:taxon-name-part taxon-name-part-type="genus" reg="Gnathia">G.</tp:taxon-name-part><tp:taxon-name-part taxon-name-part-type="species" reg="mulieraria">mulieraria</tp:taxon-name-part></tp:taxon-name></italic> only from South Australia and there is no evidence or reference to its distribution as referred to in <xref ref-type="bibr" rid="B6">Cohen and Poore (1994)</xref>. Therefore, <italic><tp:taxon-name><tp:taxon-name-part taxon-name-part-type="genus" reg="Gnathia">G.</tp:taxon-name-part><tp:taxon-name-part taxon-name-part-type="species" reg="antennacrassa">antennacrassa</tp:taxon-name-part></tp:taxon-name></italic> represents the first recorded species of <tp:taxon-name><tp:taxon-name-part taxon-name-part-type="family">Gnathiidae</tp:taxon-name-part></tp:taxon-name> from Western Australia.</p></tp:treatment-sec><ref-list><ref id="B18"><mixed-citation xmlns:xlink="http://www.w3.org/1999/xlink" xlink:type="simple"><person-group><name name-style="western"><surname>Monod</surname><given-names>T</given-names></name></person-group> (<year>1926</year>) <article-title>Les <tp:taxon-name><tp:taxon-name-part taxon-name-part-type="family">Gnathiidae</tp:taxon-name-part></tp:taxon-name>.</article-title><source>Mémories de la Société des Sciences Naturelles du Maroc</source><volume>13</volume>: <fpage>1</fpage>–<lpage>668</lpage>.</mixed-citation></ref><ref id="B19"><mixed-citation xmlns:xlink="http://www.w3.org/1999/xlink" xlink:type="simple"><person-group><name name-style="western"><surname>Müller</surname><given-names>HG</given-names></name></person-group> (<year>1988</year>) <article-title>The genus <italic><tp:taxon-name><tp:taxon-name-part taxon-name-part-type="genus">Gnathia</tp:taxon-name-part></tp:taxon-name></italic> Leach (<tp:taxon-name><tp:taxon-name-part taxon-name-part-type="order">Isopoda</tp:taxon-name-part></tp:taxon-name>) from the Santa Marta area, Northern Colombia, with a review of <tp:taxon-name><tp:taxon-name-part taxon-name-part-type="suborder">Gnathiidea</tp:taxon-name-part></tp:taxon-name> from the Caribbean Sea and Gulf of Mexico.</article-title><source>Bijdragen tot de Dierkunde</source><volume>58</volume>(<issue>1</issue>): <fpage>88</fpage>–<lpage>104</lpage>. <ext-link xlink:href="10.1163/26660644-05801008" ext-link-type="doi" xlink:type="simple">https://doi.org/10.1163/26660644-05801008</ext-link></mixed-citation></ref><ref id="B16"><mixed-citation xmlns:xlink="http://www.w3.org/1999/xlink" xlink:type="simple"><person-group><name name-style="western"><surname>Kensley</surname><given-names>B</given-names></name><name name-style="western"><surname>Schotte</surname><given-names>M</given-names></name><name name-style="western"><surname>Poore</surname><given-names>GC</given-names></name></person-group> (<year>2009</year>) <article-title>Gnathiid isopods (<tp:taxon-name><tp:taxon-name-part taxon-name-part-type="subphylum">Crustacea</tp:taxon-name-part></tp:taxon-name>: <tp:taxon-name><tp:taxon-name-part taxon-name-part-type="order">Isopoda</tp:taxon-name-part></tp:taxon-name>: <tp:taxon-name><tp:taxon-name-part taxon-name-part-type="family">Gnathiidae</tp:taxon-name-part></tp:taxon-name>), mostly new, from the Indian Ocean.</article-title><source>Proceedings of the Biological Society of Washington</source><volume>122</volume>(<issue>1</issue>): <fpage>32</fpage>–<lpage>51</lpage>. <ext-link xlink:href="10.2988/07-16.1" ext-link-type="doi" xlink:type="simple">https://doi.org/10.2988/07-16.1</ext-link></mixed-citation></ref><ref id="B6"><mixed-citation xmlns:xlink="http://www.w3.org/1999/xlink" xlink:type="simple"><person-group><name name-style="western"><surname>Cohen</surname><given-names>BF</given-names></name><name name-style="western"><surname>Poore</surname><given-names>GCB</given-names></name></person-group> (<year>1994</year>) <article-title>Phylogeny and biogeography of the <tp:taxon-name><tp:taxon-name-part taxon-name-part-type="family">Gnathiidae</tp:taxon-name-part></tp:taxon-name> (<tp:taxon-name><tp:taxon-name-part taxon-name-part-type="subphylum">Crustacea</tp:taxon-name-part></tp:taxon-name>: <tp:taxon-name><tp:taxon-name-part taxon-name-part-type="order">Isopoda</tp:taxon-name-part></tp:taxon-name>) with descriptions of new genera and species, most from south-eastern Australia.</article-title><source>Memoirs of the Museum of Victoria</source><volume>54</volume>(<issue>2</issue>): <fpage>271</fpage>–<lpage>397</lpage>. <ext-link xlink:href="10.24199/j.mmv.1994.54.13" ext-link-type="doi" xlink:type="simple">https://doi.org/10.24199/j.mmv.1994.54.13</ext-link></mixed-citation></ref><ref id="B4"><mixed-citation xmlns:xlink="http://www.w3.org/1999/xlink" xlink:type="simple"><person-group><name name-style="western"><surname>Coetzee</surname><given-names>ML</given-names></name><name name-style="western"><surname>Smit</surname><given-names>NJ</given-names></name><name name-style="western"><surname>Grutter</surname><given-names>AS</given-names></name><name name-style="western"><surname>Davies</surname><given-names>AJ</given-names></name></person-group> (<year>2008</year>) <article-title>A new gnathiid (<tp:taxon-name><tp:taxon-name-part taxon-name-part-type="subphylum">Crustacea</tp:taxon-name-part></tp:taxon-name>, <tp:taxon-name><tp:taxon-name-part taxon-name-part-type="order">Isopoda</tp:taxon-name-part></tp:taxon-name>) parasitising two species of requiem sharks from Lizard Island, Great Barrier Reef, Australia.</article-title><source>The Journal of Parasitology</source><volume>94</volume>(<issue>3</issue>): <fpage>608</fpage>–<lpage>615</lpage>. <ext-link xlink:href="10.1645/GE-1391.1" ext-link-type="doi" xlink:type="simple">https://doi.org/10.1645/GE-1391.1</ext-link></mixed-citation></ref><ref id="B5"><mixed-citation xmlns:xlink="http://www.w3.org/1999/xlink" xlink:type="simple"><person-group><name name-style="western"><surname>Coetzee</surname><given-names>ML</given-names></name><name name-style="western"><surname>Smit</surname><given-names>NJ</given-names></name><name name-style="western"><surname>Grutter</surname><given-names>AS</given-names></name><name name-style="western"><surname>Davies</surname><given-names>AJ</given-names></name></person-group> (<year>2009</year>) <article-title><italic><tp:taxon-name><tp:taxon-name-part taxon-name-part-type="genus">Gnathia</tp:taxon-name-part><tp:taxon-name-part taxon-name-part-type="species">trimaculata</tp:taxon-name-part></tp:taxon-name></italic> n. sp. (<tp:taxon-name><tp:taxon-name-part taxon-name-part-type="subphylum">Crustacea</tp:taxon-name-part></tp:taxon-name>: <tp:taxon-name><tp:taxon-name-part taxon-name-part-type="order">Isopoda</tp:taxon-name-part></tp:taxon-name>: <tp:taxon-name><tp:taxon-name-part taxon-name-part-type="family">Gnathiidae</tp:taxon-name-part></tp:taxon-name>), an ectoparasite found parasitising requiem sharks from Lizard Island, Great Barrier Reef, Australia.</article-title><source>Systematic Parasitology</source><volume>72</volume>(<issue>2</issue>): <fpage>97</fpage>–<lpage>112</lpage>. <ext-link xlink:href="10.1007/s11230-008-9158-2" ext-link-type="doi" xlink:type="simple">https://doi.org/10.1007/s11230-008-9158-2</ext-link></mixed-citation></ref><ref id="B10"><mixed-citation xmlns:xlink="http://www.w3.org/1999/xlink" xlink:type="simple"><person-group><name name-style="western"><surname>Ferreira</surname><given-names>ML</given-names></name><name name-style="western"><surname>Smit</surname><given-names>NJ</given-names></name><name name-style="western"><surname>Grutter</surname><given-names>AS</given-names></name><name name-style="western"><surname>Davies</surname><given-names>AJ</given-names></name></person-group> (<year>2009</year>) <article-title>A new species of gnathiid (<tp:taxon-name><tp:taxon-name-part taxon-name-part-type="subphylum">Crustacea</tp:taxon-name-part></tp:taxon-name>: <tp:taxon-name><tp:taxon-name-part taxon-name-part-type="order">Isopoda</tp:taxon-name-part></tp:taxon-name>) parasitising teleosts from Lizard Island, Great Barrier Reef, Australia.</article-title><source>The Journal of Parasitology</source><volume>95</volume>(<issue>5</issue>): <fpage>1066</fpage>–<lpage>1075</lpage>. <ext-link xlink:href="10.1645/GE-1920.1" ext-link-type="doi" xlink:type="simple">https://doi.org/10.1645/GE-1920.1</ext-link></mixed-citation></ref><ref id="B11"><mixed-citation xmlns:xlink="http://www.w3.org/1999/xlink" xlink:type="simple"><person-group><name name-style="western"><surname>Ferreira</surname><given-names>ML</given-names></name><name name-style="western"><surname>Smit</surname><given-names>NJ</given-names></name><name name-style="western"><surname>Davies</surname><given-names>AJ</given-names></name></person-group> (<year>2010</year>) <article-title><italic><tp:taxon-name><tp:taxon-name-part taxon-name-part-type="genus">Gnathia</tp:taxon-name-part><tp:taxon-name-part taxon-name-part-type="species">grutterae</tp:taxon-name-part></tp:taxon-name></italic> sp. nov. (<tp:taxon-name><tp:taxon-name-part taxon-name-part-type="subphylum">Crustacea</tp:taxon-name-part></tp:taxon-name>, <tp:taxon-name><tp:taxon-name-part taxon-name-part-type="order">Isopoda</tp:taxon-name-part></tp:taxon-name>, <tp:taxon-name><tp:taxon-name-part taxon-name-part-type="family">Gnathiidae</tp:taxon-name-part></tp:taxon-name>) parasitising representatives of the <tp:taxon-name><tp:taxon-name-part taxon-name-part-type="family">Balistidae</tp:taxon-name-part></tp:taxon-name>, <tp:taxon-name><tp:taxon-name-part taxon-name-part-type="family">Labridae</tp:taxon-name-part></tp:taxon-name> and <tp:taxon-name><tp:taxon-name-part taxon-name-part-type="family">Tetraodontidae</tp:taxon-name-part></tp:taxon-name> from Lizard Island, Great Barrier Reef, Australia.</article-title><source>Zootaxa</source><volume>2718</volume>(<issue>1</issue>): <fpage>39</fpage>–<lpage>50</lpage>. <ext-link xlink:href="10.11646/zootaxa.2718.1.3" ext-link-type="doi" xlink:type="simple">https://doi.org/10.11646/zootaxa.2718.1.3</ext-link></mixed-citation></ref><ref id="B9"><mixed-citation xmlns:xlink="http://www.w3.org/1999/xlink" xlink:type="simple"><person-group><name name-style="western"><surname>Farquharson</surname><given-names>C</given-names></name><name name-style="western"><surname>Smit</surname><given-names>NJ</given-names></name><name name-style="western"><surname>Grutter</surname><given-names>AS</given-names></name><name name-style="western"><surname>Davies</surname><given-names>AJ</given-names></name></person-group> (<year>2012</year>) <article-title><italic><tp:taxon-name><tp:taxon-name-part taxon-name-part-type="genus">Gnathia</tp:taxon-name-part><tp:taxon-name-part taxon-name-part-type="species">masca</tp:taxon-name-part></tp:taxon-name></italic> sp. nov. (<tp:taxon-name><tp:taxon-name-part taxon-name-part-type="subphylum">Crustacea</tp:taxon-name-part></tp:taxon-name>, <tp:taxon-name><tp:taxon-name-part taxon-name-part-type="order">Isopoda</tp:taxon-name-part></tp:taxon-name>, <tp:taxon-name><tp:taxon-name-part taxon-name-part-type="family">Gnathiidae</tp:taxon-name-part></tp:taxon-name>) from Lizard Island, Great Barrier Reef, Australia.</article-title><source>Zootaxa</source><volume>3233</volume>: <fpage>22</fpage>–<lpage>36</lpage>.</mixed-citation></ref><ref id="B26"><mixed-citation xmlns:xlink="http://www.w3.org/1999/xlink" xlink:type="simple"><person-group><name name-style="western"><surname>Svavarsson</surname><given-names>J</given-names></name><name name-style="western"><surname>Bruce</surname><given-names>N</given-names></name></person-group> (<year>2012</year>) <article-title>New and little-known gnathiid isopod crustaceans (<tp:taxon-name><tp:taxon-name-part taxon-name-part-type="suborder">Cymothoida</tp:taxon-name-part></tp:taxon-name>) from the northern Great Barrier Reef and the Coral Sea.</article-title><source>Zootaxa</source><volume>3380</volume>(<issue>1</issue>): <fpage>1</fpage>–<lpage>33</lpage>. <ext-link xlink:href="10.11646/zootaxa.3380.1.1" ext-link-type="doi" xlink:type="simple">https://doi.org/10.11646/zootaxa.3380.1.1</ext-link></mixed-citation></ref><ref id="B27"><mixed-citation xmlns:xlink="http://www.w3.org/1999/xlink" xlink:type="simple"><person-group><name name-style="western"><surname>Svavarsson</surname><given-names>J</given-names></name><name name-style="western"><surname>Bruce</surname><given-names>N</given-names></name></person-group> (<year>2019</year>) <article-title>New gnathiid isopod crustaceans (<tp:taxon-name><tp:taxon-name-part taxon-name-part-type="suborder">Cymothoida</tp:taxon-name-part></tp:taxon-name>) from Heron Island and Wistari Reef, southern Great Barrier Reef.</article-title><source>Zootaxa</source><volume>4609</volume>(<issue>1</issue>): <fpage>031</fpage>–<lpage>067</lpage>. <ext-link xlink:href="10.11646/zootaxa.4609.1.2" ext-link-type="doi" xlink:type="simple">https://doi.org/10.11646/zootaxa.4609.1.2</ext-link></mixed-citation></ref></ref-list></tp:taxon-treatment>
