# Supplementary material for: ﻿Two new species and new host and distribution records of Gnathia Leach, 1814 (Crustacea, Isopoda, Gnathiidae) from Western Australia and the Great Barrier Reef, Australia
Source: Zookeys. 2024 Mar 5;1193:125–44. doi: 10.3897/zookeys.1193.116538 (PMC10933583; doi:10.3897/zookeys.1193.116538)
Supplement: XML Treatment for Gnathia taurus [file zookeys.1193.116538-treatment3.xml]

<!DOCTYPE tp:taxon-treatment
  PUBLIC "-//TaxonX//DTD Taxonomic Treatment Publishing DTD v0 20100105//EN" "tax-treatment-NSO.dtd">
<tp:taxon-treatment xmlns:tp="http://www.plazi.org/taxpub"><tp:treatment-meta><kwd-group><label>Taxon classification</label><kwd>
              <named-content content-type="kingdom">Animalia</named-content>
            </kwd><kwd>
              <named-content content-type="order">Isopoda</named-content>
            </kwd><kwd>
              <named-content content-type="family">Gnathiidae</named-content>
            </kwd></kwd-group><mixed-citation publication-type="journal"><person-group><name><surname>Ota</surname><given-names>Yuzo</given-names></name><name><surname>Erasmus</surname><given-names>Anja</given-names></name><name><surname>Grutter</surname><given-names>Alexandra S.</given-names></name><name><surname>Smit</surname><given-names>Nico J.</given-names></name></person-group><article-title>﻿Two new species and new host and distribution records of <italic><tp:taxon-name><tp:taxon-name-part taxon-name-part-type="genus" reg="Gnathia">Gnathia</tp:taxon-name-part></tp:taxon-name></italic> Leach, 1814 (<tp:taxon-name><tp:taxon-name-part taxon-name-part-type="subphylum">Crustacea</tp:taxon-name-part></tp:taxon-name>, <tp:taxon-name><tp:taxon-name-part taxon-name-part-type="order">Isopoda</tp:taxon-name-part></tp:taxon-name>, <tp:taxon-name><tp:taxon-name-part taxon-name-part-type="family">Gnathiidae</tp:taxon-name-part></tp:taxon-name>) from Western Australia and the Great Barrier Reef, Australia</article-title><source>Zookeys</source><day>05</day><month>03</month><year>2024</year><volume>1193</volume><fpage>125</fpage><lpage>144</lpage><pub-id pub-id-type="doi">10.3897/zookeys.1193.116538</pub-id></mixed-citation></tp:treatment-meta><tp:nomenclature><label>﻿</label><tp:taxon-name>
            <object-id xmlns:xlink="http://www.w3.org/1999/xlink" content-type="arpha" xlink:type="simple">441DEBD3-42B2-56AC-BEFF-0AE7B101F717</object-id>
            <tp:taxon-name-part taxon-name-part-type="genus" reg="Gnathia">Gnathia</tp:taxon-name-part>
            <tp:taxon-name-part taxon-name-part-type="species" reg="taurus">taurus</tp:taxon-name-part>
            <object-id xmlns:xlink="http://www.w3.org/1999/xlink" content-type="zoobank" xlink:type="simple">https://zoobank.org/450C54D2-99D1-495C-9E66-DA81A9CA3D9F</object-id>
          </tp:taxon-name><tp:taxon-status xmlns:xlink="http://www.w3.org/1999/xlink" xlink:type="simple">sp. nov.</tp:taxon-status><xref ref-type="fig" rid="F4">Figs 4</xref><xref ref-type="fig" rid="F5">, 5</xref><xref ref-type="fig" rid="F6">, 6</xref></tp:nomenclature><tp:treatment-sec sec-type="diagnosis" id="SECID0E6XAE"><title>Diagnosis.</title><p>Large body length more than 8.0 mm; long setae covering most part of dorsal body (cephalosome, pereonites 1–7, and mid-dorsal and lateral parts of pleonites 1–5); frontal margin with rounded mediofrontal process and two superior frontolateral processes; paraocular ornamentation composed of several tubercles and setae; pereonite 1 reaching lateral margins of cephalon, epimera of pleonites 1–5 not prominent; pleotelson 1.3 × longer than its anterior width, eight or nine long setae present on lateral side of pleotelson; mandible almost vertically elongated; article 1 of pylopod with one areolae; appendix masculina of pleopod 2 extending half-length of the endopod; endopod of uropodal rami extends beyond apex of pleotelson; exopod of uropodal rami not extends apex of pleotelson.</p></tp:treatment-sec><tp:treatment-sec sec-type="material" id="SECID0EAZAE"><title>Material examined.</title><p><bold><italic>Holotype</italic>.</bold> Australia • 1♂ (9.6 mm <abbrev xmlns:xlink="http://www.w3.org/1999/xlink" xlink:title="total body length" id="ABBRID0ELZAE" xlink:type="simple">TL</abbrev>, 8.2 mm <abbrev xmlns:xlink="http://www.w3.org/1999/xlink" xlink:title="body length" id="ABBRID0EPZAE" xlink:type="simple">BL</abbrev>, dissected); reared from a juvenile collected from a species of <italic><tp:taxon-name><tp:taxon-name-part taxon-name-part-type="genus" reg="Rhynchobatus">Rhynchobatus</tp:taxon-name-part></tp:taxon-name></italic> (<abbrev xmlns:xlink="http://www.w3.org/1999/xlink" xlink:title="total body length" id="ABBRID0E1ZAE" xlink:type="simple">TL</abbrev> 129 cm, female), Heron Island, Great Barrier Reef (<named-content xmlns:xlink="http://www.w3.org/1999/xlink" content-type="dwc:verbatimCoordinates" xlink:type="simple"><named-content content-type="geo-json" specific-use="{&#34;type&#34;:&#34;Point&#34;,&#34;coordinates&#34;:[151.914944,-23.442472]}" id="NCID0EB1AE" xlink:type="simple">23°26'32.9"S, 151°54' 53.8"E</named-content></named-content>), 7 October 1998. Ian D. Whittington leg. (<named-content xmlns:xlink="http://www.w3.org/1999/xlink" content-type="dwc:institutional_code" xlink:title="Queensland Museum, Brisbane" xlink:href="http://grbio.org/institution/queensland-museum-brisbane" xlink:type="simple">QM</named-content> W29819). <bold><italic>Paratype</italic>.</bold> 1♂ (9.4 mm <abbrev xmlns:xlink="http://www.w3.org/1999/xlink" xlink:title="total body length" id="ABBRID0EO1AE" xlink:type="simple">TL</abbrev>, 8.2 mm <abbrev xmlns:xlink="http://www.w3.org/1999/xlink" xlink:title="body length" id="ABBRID0ES1AE" xlink:type="simple">BL</abbrev>); same data as holotype (<named-content xmlns:xlink="http://www.w3.org/1999/xlink" content-type="dwc:institutional_code" xlink:title="Queensland Museum, Brisbane" xlink:href="http://grbio.org/institution/queensland-museum-brisbane" xlink:type="simple">QM</named-content> W29820).</p></tp:treatment-sec><tp:treatment-sec sec-type="type locality" id="SECID0E11AE"><title>Type locality.</title><p>Heron Island, Great Barrier Reef, Australia (<named-content xmlns:xlink="http://www.w3.org/1999/xlink" content-type="dwc:verbatimCoordinates" xlink:type="simple"><named-content content-type="geo-json" specific-use="{&#34;type&#34;:&#34;Point&#34;,&#34;coordinates&#34;:[151.914944,-23.442472]}" id="NCID0ED2AE" xlink:type="simple">23°26'32.9"S, 151°54'53.8"E</named-content></named-content>).</p></tp:treatment-sec><tp:treatment-sec sec-type="description" id="SECID0EI2AE"><title>Description.</title><p><bold><italic>Body</italic></bold> (Figs <xref ref-type="fig" rid="F4">4</xref>, <xref ref-type="fig" rid="F5">5A</xref>) 2.6 × as long as greatest width, widest at pereonite 5; dorsal surfaces with tubercules or granules, densely setose. <bold><italic>Cephalosome</italic></bold> (Figs <xref ref-type="fig" rid="F4">4</xref>, <xref ref-type="fig" rid="F5">5A–C</xref>) rectangular, 0.7 × as long as wide, lateral margins sub-parallel, posterior margin concave; dorsal surface conspicuous granules anteriorly; dorsal sulcus narrow, shallow, short; translucent region absent; paraocular ornamentation weakly developed and with several tubercles and setae; posterior median tubercle present; lateral tubercles with several long setae. <bold><italic>Frontolateral processes</italic></bold> present. <bold><italic>Frontal margin</italic></bold> (Fig. <xref ref-type="fig" rid="F5">5B</xref>) straight and medially concave, median point with process. <bold><italic>External scissura</italic></bold> present, wide, shallow. <bold><italic>Mediofrontal process</italic></bold> present, weak, rounded, without ventral notch, without setae. <bold><italic>Superior frontolateral process</italic></bold> present, single, strong, rounded, with four or five long simple setae. <bold><italic>Inferior frontolateral process</italic></bold> absent. <bold><italic>Supraocular lobe</italic></bold> not pronounced; accessory supraocular lobe not pronounced. <bold><italic>Eyes</italic></bold> present, round, 0.2 × as long as cephalosome length, contiguous with head surface, ommatidia not arranged in rows, eye colour dark brown.</p><fig id="F4" position="float" orientation="portrait"><object-id xmlns:xlink="http://www.w3.org/1999/xlink" content-type="doi" xlink:type="simple">10.3897/zookeys.1193.116538.figure4</object-id><object-id xmlns:xlink="http://www.w3.org/1999/xlink" content-type="arpha" xlink:type="simple">E6833286-C00D-58F8-8DB5-467D1D8CDFD9</object-id><label>Figure 4.</label><caption><p>Photograph of fixed <italic><tp:taxon-name><tp:taxon-name-part taxon-name-part-type="genus" reg="Gnathia">Gnathia</tp:taxon-name-part><tp:taxon-name-part taxon-name-part-type="species" reg="taurus">taurus</tp:taxon-name-part></tp:taxon-name></italic> sp. nov. (paratype, <named-content xmlns:xlink="http://www.w3.org/1999/xlink" content-type="dwc:institutional_code" xlink:title="Queensland Museum, Brisbane" xlink:href="http://grbio.org/institution/queensland-museum-brisbane" xlink:type="simple">QM</named-content> W29820). Scale bar: 1 mm.</p></caption><graphic xmlns:xlink="http://www.w3.org/1999/xlink" xlink:href="zookeys-1193-125_article-116538__-g004.jpg" position="float" orientation="portrait" xlink:type="simple" id="oo_996747.jpg"><uri content-type="original_file" xlink:type="simple">https://binary.pensoft.net/fig/996747</uri></graphic></fig><fig id="F5" position="float" orientation="portrait"><object-id xmlns:xlink="http://www.w3.org/1999/xlink" content-type="doi" xlink:type="simple">10.3897/zookeys.1193.116538.figure5</object-id><object-id xmlns:xlink="http://www.w3.org/1999/xlink" content-type="arpha" xlink:type="simple">D4AC26B1-F8AE-527E-88FE-A255B9F0E714</object-id><label>Figure 5.</label><caption><p><italic><tp:taxon-name><tp:taxon-name-part taxon-name-part-type="genus" reg="Gnathia">Gnathia</tp:taxon-name-part><tp:taxon-name-part taxon-name-part-type="species" reg="taurus">taurus</tp:taxon-name-part></tp:taxon-name></italic> sp. nov. (holotype <named-content xmlns:xlink="http://www.w3.org/1999/xlink" content-type="dwc:institutional_code" xlink:title="Queensland Museum, Brisbane" xlink:href="http://grbio.org/institution/queensland-museum-brisbane" xlink:type="simple">QM</named-content> W29819) <bold>A</bold> whole body (dorsal view) <bold>B</bold> cephalosome and mandible (dorsal view) <bold>C</bold> pereonite 1, cephalosome, and mandible (right lateral view) <bold>D</bold> pleotelson (dorsal view) <bold>E</bold> right antennula <bold>F</bold> right antenna.</p></caption><graphic xmlns:xlink="http://www.w3.org/1999/xlink" xlink:href="zookeys-1193-125_article-116538__-g005.jpg" position="float" orientation="portrait" xlink:type="simple" id="oo_996748.jpg"><uri content-type="original_file" xlink:type="simple">https://binary.pensoft.net/fig/996748</uri></graphic></fig><p><bold><italic>Pereon</italic></bold> (Figs <xref ref-type="fig" rid="F4">4</xref>, <xref ref-type="fig" rid="F5">5A</xref>) lateral margins ovate, with many setae; with sparse fine granules on anterior parts of pereonites 2–4. <bold><italic>Pereonite 1</italic></bold> not fused dorsally with cephalosome; dorsolateral margins not obscured by cephalosome. <bold><italic>Pereonite 2</italic></bold> wider than pereonite 1. <bold><italic>Pereonite 4</italic></bold> with anterior constriction, median groove absent. <bold><italic>Areae laterales</italic></bold> present on pereonite 5, dorsal sulcus wide. <bold><italic>Pereonite 6</italic></bold> with strongly developed lobi laterales, lobuii absent. <bold><italic>Pereonite 7</italic></bold> short, narrow, and overlapping pleonite 1. <bold><italic>Pleon</italic></bold> epimera not dorsally visible on all pleonites. <bold><italic>Pleonites</italic></bold> (Figs <xref ref-type="fig" rid="F4">4</xref>, <xref ref-type="fig" rid="F5">5A</xref>) lateral margins with 5–7 pairs of simple setae, with 6–9 simple setae medially. <bold><italic>Pleotelson</italic></bold> (Fig. <xref ref-type="fig" rid="F5">5D</xref>) 0.8 × as long as anterior width, covered in pectinate scales; lateral margins smooth, anterolateral margins strongly concave, with 1–3 submarginal setae; posterolateral margin weakly convex, with eight or nine pairs of submarginal setae; mid-dorsal surface with one pair of sub-median setae, apex with two setae.</p><p><bold><italic>Antennula</italic></bold> (Fig. <xref ref-type="fig" rid="F5">5E</xref>) composed of four peduncular and four flagellar articles, 0.6 × shorter than antenna; peduncle article 2 1.1 × as long as article 1; article 3 2.2 × as long as article 2, 4.4 × as long as wide; flagellar article 3 with one aesthetasc seta, and one simple seta; article 4 with one aesthetasc seta; article 5 with one penicillate seta, terminating with one aesthetasc seta and three simple setae. <bold><italic>Antenna</italic></bold> (Fig. <xref ref-type="fig" rid="F5">5F</xref>) composed of four peduncular and seven flagellar articles; peduncle article 3 2.8 × as long as wide, 2.5 × as long as article 2, with two penicillate setae, and seven simple setae; article 4 1.3 × as long as article 3, 4.3 × as long as wide, with five penicillate setae, and 18 simple setae; flagellum 0.8 × as long as article 4, terminating with four simple setae.</p><p><bold><italic>Mandible</italic></bold> (Fig. <xref ref-type="fig" rid="F5">5B, C</xref>) 0.4 × the head length; strongly curved dorsally; apex positions before dentate blade (but it positions after dentate blade in paratype of Fig. <xref ref-type="fig" rid="F4">4</xref>), 23% of total length; mandibular seta present. <bold><italic>Carina</italic></bold> absent. <bold><italic>Incisor</italic></bold> dentate, distal denticulation absent. <bold><italic>Blade</italic></bold> present, dentate, straight, proximally convex, dentate for 28% of margin. Pseudoblade, internal lobe and dorsal lobe absent; basal neck long; erisma present; lamina dentata absent.</p><p><bold><italic>Maxilliped</italic></bold> (Fig. <xref ref-type="fig" rid="F6">6A</xref>). Article 1 lateral margin with continuous marginal scale-setae; article 2 lateral margin with six plumose setae; article 3 lateral margin with seven plumose setae; article 4 lateral margin with six plumose setae; article 5 with nine plumose setae, and six simple setae; endite extending to distal margin of article 2.</p><fig id="F6" position="float" orientation="portrait"><object-id xmlns:xlink="http://www.w3.org/1999/xlink" content-type="doi" xlink:type="simple">10.3897/zookeys.1193.116538.figure6</object-id><object-id xmlns:xlink="http://www.w3.org/1999/xlink" content-type="arpha" xlink:type="simple">D8D39CD8-3F48-58B9-9626-D2DFF9F337A4</object-id><label>Figure 6.</label><caption><p><italic><tp:taxon-name><tp:taxon-name-part taxon-name-part-type="genus" reg="Gnathia">Gnathia</tp:taxon-name-part><tp:taxon-name-part taxon-name-part-type="species" reg="taurus">taurus</tp:taxon-name-part></tp:taxon-name></italic> sp. nov. (holotype <named-content xmlns:xlink="http://www.w3.org/1999/xlink" content-type="dwc:institutional_code" xlink:title="Queensland Museum, Brisbane" xlink:href="http://grbio.org/institution/queensland-museum-brisbane" xlink:type="simple">QM</named-content> W29819) <bold>A</bold> right maxilliped (ventral view) <bold>B</bold> right pylopod (ventral view) <bold>C</bold> right pereopod 2 (lateral view) <bold>D</bold> penes (ventral view) <bold>E</bold>. right pleopod 2.</p></caption><graphic xmlns:xlink="http://www.w3.org/1999/xlink" xlink:href="zookeys-1193-125_article-116538__-g006.jpg" position="float" orientation="portrait" xlink:type="simple" id="oo_996749.jpg"><uri content-type="original_file" xlink:type="simple">https://binary.pensoft.net/fig/996749</uri></graphic></fig><p><bold><italic>Pylopod</italic></bold> (Fig. <xref ref-type="fig" rid="F6">6B</xref>). Article 1 1.9 × as long as wide; with one areola; without distolateral lobe; posterior and lateral margins forming rounded curve; lateral margin with 59 plumose setae; mesial margin with continuous fringe setae; distal margin with five simple setae; article 2 1.3 × as long as wide, with 11 simple setae; article 3 minute and semicircular without setae.</p><p><bold><italic>Pereopod 2</italic></bold> (Fig. <xref ref-type="fig" rid="F6">6C</xref>) covered in pectinate scales on inferior margins of ischium, merus carpus, and propodus; basis 2.2 × as long as greatest width, superior margin with 19 simple setae, inferior margin with 21 simple setae; ischium 4.5 × as long as basis, 4.5 × as long as wide, superior margin with 21 simple setae, inferior margin with 11 simple setae; merus 0.3 × as long as ischium, 1.1 × as long as wide, superior margin with eight simple setae and bulbous protrusion, inferior margin with eight simple setae; carpus 1.1 × as long as ischium, 1.9 × as long as wide, superior margin with eight simple setae, inferior margin with four simple setae; propodus 1.1 × as long as ischium, 2.5 × as long as wide, superior margin with three simple setae, superior margin with one penicillate seta, inferior margin with four simple setae, and two denticulate compound spines; dactylus 0.5 × as long as propodus. <bold><italic>Pereopods 3</italic>, <italic>5</italic>, and <italic>6</italic></bold> almost same proportion of each article as pereopod 2; basis of pereopod 4 slightly shorter than that of pereopod 2.</p><p><bold><italic>Penes</italic></bold> (Fig. <xref ref-type="fig" rid="F6">6D</xref>) produced, penial process 0.4 × as long as basal width.</p><p><bold><italic>Pleopod 2</italic></bold> (Fig. <xref ref-type="fig" rid="F6">6E</xref>) <bold><italic>exopod</italic></bold> 1.8 × as long as wide, distally broadly rounded, with nine plumose setae; <bold><italic>endopod</italic></bold> 2 × as long as wide, distally broadly rounded, with seven plumose setae; appendix masculina present, with parallel margins, 0.5 × as long as endopod, distally bluntly rounded; <bold><italic>peduncle</italic></bold> 1.4 × as wide as long, mesial margin with two coupling setae, lateral margin with one simple seta. All pleopods similar in shape; exopods each with 7–11 plumose or simple setae; endopods each with seven or eight plumose or simple setae in total.</p><p><bold><italic>Uropod</italic></bold> (Fig. <xref ref-type="fig" rid="F5">5D</xref>). <bold><italic>Peduncle</italic></bold> with two dorsal setae. <bold><italic>Uropodal endopod</italic></bold> 2.9 × as long as greatest width, apex narrowly rounded, extending beyond apex of pleotelson, dorsally with three penicillate setae; lateral margin weakly convex, lateral margin with nine simple setae; proximomesial margin sinuate, with seven long plumose setae. <bold><italic>Uropodal exopod</italic></bold> not extending to end of endopod, apex narrowly rounded, not extending beyond apex of pleotelson, 3.6 × as long as greatest width; lateral margin weakly convex, with 24 simple setae; proximomesial margin weakly convex and sinuate, with five plumose setae.</p></tp:treatment-sec><tp:treatment-sec sec-type="distribution" id="SECID0EILAG"><title>Distribution.</title><p>Heron Island, Great Barrier Reef, Australia.</p></tp:treatment-sec><tp:treatment-sec sec-type="habitat" id="SECID0ENLAG"><title>Habitat of adults.</title><p>Unknown.</p></tp:treatment-sec><tp:treatment-sec sec-type="host" id="SECID0ESLAG"><title>Hosts.</title><p>A species of <italic><tp:taxon-name><tp:taxon-name-part taxon-name-part-type="genus" reg="Rhynchobatus">Rhynchobatus</tp:taxon-name-part></tp:taxon-name></italic>. The original data label identified the host as <italic><tp:taxon-name><tp:taxon-name-part taxon-name-part-type="genus" reg="Rhynchobatus">Rhynchobatus</tp:taxon-name-part><tp:taxon-name-part taxon-name-part-type="species" reg="djiddensis">djiddensis</tp:taxon-name-part></tp:taxon-name></italic>, but the distribution range of this species is the western Indian Ocean; therefore, the host is most probably <italic><tp:taxon-name><tp:taxon-name-part taxon-name-part-type="genus" reg="Rhynchobatus">Rhynchobatus</tp:taxon-name-part><tp:taxon-name-part taxon-name-part-type="species" reg="australiae">australiae</tp:taxon-name-part></tp:taxon-name></italic> Whitley, 1939 or <italic><tp:taxon-name><tp:taxon-name-part taxon-name-part-type="genus" reg="Rhynchobatus">R.</tp:taxon-name-part><tp:taxon-name-part taxon-name-part-type="species" reg="palpebratus">palpebratus</tp:taxon-name-part></tp:taxon-name></italic> Compagno &amp; Last, 2008, two species that do occur on the <abbrev xmlns:xlink="http://www.w3.org/1999/xlink" xlink:title="Great Barrier Reef" id="ABBRID0EANAG" xlink:type="simple">GBR</abbrev> (<xref ref-type="bibr" rid="B17">Last et al. 2016</xref>).</p></tp:treatment-sec><tp:treatment-sec sec-type="etymology" id="SECID0EINAG"><title>Etymology.</title><p>The specific name <italic><tp:taxon-name><tp:taxon-name-part taxon-name-part-type="genus" reg="Gnathia"/><tp:taxon-name-part taxon-name-part-type="species" reg="taurus">taurus</tp:taxon-name-part></tp:taxon-name></italic>, the second sign of the zodiac, is derived from <italic>taûros</italic>, Latin for bull, and refers to the gnathiid’s dorsally elongated mandible which resemble the horns of a bull.</p></tp:treatment-sec><tp:treatment-sec sec-type="remarks" id="SECID0E1NAG"><title>Remarks.</title><p>Among <italic><tp:taxon-name><tp:taxon-name-part taxon-name-part-type="genus" reg="Gnathia">Gnathia</tp:taxon-name-part></tp:taxon-name></italic> species worldwide, <italic><tp:taxon-name><tp:taxon-name-part taxon-name-part-type="genus" reg="Gnathia">Gnathia</tp:taxon-name-part><tp:taxon-name-part taxon-name-part-type="species" reg="grandilaris">grandilaris</tp:taxon-name-part></tp:taxon-name></italic> Coetzee, Smit, Grutter &amp; Davies, 2008 is most similar to <italic><tp:taxon-name><tp:taxon-name-part taxon-name-part-type="genus" reg="Gnathia">Gnathia</tp:taxon-name-part><tp:taxon-name-part taxon-name-part-type="species" reg="taurus">taurus</tp:taxon-name-part></tp:taxon-name></italic> sp. nov., but differs in that its mediofrontal process is acute, the mandible is not vertically elongated, and two areolae are present on article 1 of the pylopod (<xref ref-type="bibr" rid="B4">Coetzee et al. 2008</xref>).</p><p><italic><tp:taxon-name><tp:taxon-name-part taxon-name-part-type="genus" reg="Gnathia">Gnathia</tp:taxon-name-part><tp:taxon-name-part taxon-name-part-type="species" reg="nubila">nubila</tp:taxon-name-part></tp:taxon-name></italic> Ota &amp; Hirose, 2009 is also similar but the apex of the mediofrontal process is bifid and dentate, the epimera is prominent on pleonites 3–5, and two areolae are present on article 1 of the pylopod (<xref ref-type="bibr" rid="B22">Ota and Hirose 2009b</xref>).</p></tp:treatment-sec><ref-list><ref id="B17"><mixed-citation xmlns:xlink="http://www.w3.org/1999/xlink" xlink:type="simple"><person-group><name name-style="western"><surname>Last</surname><given-names>PR</given-names></name><name name-style="western"><surname>White</surname><given-names>WT</given-names></name><name name-style="western"><surname>Séret</surname><given-names>B</given-names></name></person-group> (<year>2016</year>) <article-title>Wedgefishes, family <tp:taxon-name><tp:taxon-name-part taxon-name-part-type="family">Rhinidae</tp:taxon-name-part></tp:taxon-name>.</article-title> In: <person-group><name name-style="western"><surname>Last</surname><given-names>PR</given-names></name><name name-style="western"><surname>White</surname><given-names>WT</given-names></name><name name-style="western"><surname>De Carvalho</surname><given-names>MR</given-names></name><name name-style="western"><surname>Bernard Séret</surname><given-names>B</given-names></name><name name-style="western"><surname>Stehmann</surname><given-names>MFW</given-names></name></person-group> (<role>Eds</role>) <issue-title>Rays of the world.</issue-title><source>CSIRO Publishing, Melbourne</source>, <fpage>65</fpage>–<lpage>76</lpage>. <ext-link xlink:href="10.1071/9780643109148" ext-link-type="doi" xlink:type="simple">https://doi.org/10.1071/9780643109148</ext-link></mixed-citation></ref><ref id="B4"><mixed-citation xmlns:xlink="http://www.w3.org/1999/xlink" xlink:type="simple"><person-group><name name-style="western"><surname>Coetzee</surname><given-names>ML</given-names></name><name name-style="western"><surname>Smit</surname><given-names>NJ</given-names></name><name name-style="western"><surname>Grutter</surname><given-names>AS</given-names></name><name name-style="western"><surname>Davies</surname><given-names>AJ</given-names></name></person-group> (<year>2008</year>) <article-title>A new gnathiid (<tp:taxon-name><tp:taxon-name-part taxon-name-part-type="subphylum">Crustacea</tp:taxon-name-part></tp:taxon-name>, <tp:taxon-name><tp:taxon-name-part taxon-name-part-type="order">Isopoda</tp:taxon-name-part></tp:taxon-name>) parasitising two species of requiem sharks from Lizard Island, Great Barrier Reef, Australia.</article-title><source>The Journal of Parasitology</source><volume>94</volume>(<issue>3</issue>): <fpage>608</fpage>–<lpage>615</lpage>. <ext-link xlink:href="10.1645/GE-1391.1" ext-link-type="doi" xlink:type="simple">https://doi.org/10.1645/GE-1391.1</ext-link></mixed-citation></ref><ref id="B22"><mixed-citation xmlns:xlink="http://www.w3.org/1999/xlink" xlink:type="simple"><person-group><name name-style="western"><surname>Ota</surname><given-names>Y</given-names></name><name name-style="western"><surname>Hirose</surname><given-names>E</given-names></name></person-group> (<year>2009b</year>) <article-title><italic><tp:taxon-name><tp:taxon-name-part taxon-name-part-type="genus">Gnathia</tp:taxon-name-part><tp:taxon-name-part taxon-name-part-type="species">nubila</tp:taxon-name-part></tp:taxon-name></italic> n. sp. and a new record of <italic><tp:taxon-name><tp:taxon-name-part taxon-name-part-type="genus">Gnathia</tp:taxon-name-part><tp:taxon-name-part taxon-name-part-type="species">grandilaris</tp:taxon-name-part></tp:taxon-name></italic> (<tp:taxon-name><tp:taxon-name-part taxon-name-part-type="subphylum">Crustacea</tp:taxon-name-part></tp:taxon-name>, <tp:taxon-name><tp:taxon-name-part taxon-name-part-type="order">Isopoda</tp:taxon-name-part></tp:taxon-name>, <tp:taxon-name><tp:taxon-name-part taxon-name-part-type="family">Gnathiidae</tp:taxon-name-part></tp:taxon-name>) that parasitizes elasmobranchs from Okinawan coastal waters, Japan.</article-title><source>Zootaxa</source><volume>2238</volume>(<issue>1</issue>): <fpage>43</fpage>–<lpage>55</lpage>. <ext-link xlink:href="10.11646/zootaxa.2238.1.4" ext-link-type="doi" xlink:type="simple">https://doi.org/10.11646/zootaxa.2238.1.4</ext-link></mixed-citation></ref></ref-list></tp:taxon-treatment>
