# Supplementary material for: ﻿Two new species and new host and distribution records of Gnathia Leach, 1814 (Crustacea, Isopoda, Gnathiidae) from Western Australia and the Great Barrier Reef, Australia
Source: Zookeys. 2024 Mar 5;1193:125–44. doi: 10.3897/zookeys.1193.116538 (PMC10933583; doi:10.3897/zookeys.1193.116538)
Supplement: XML Treatment for Gnathia aff. maculosa [file zookeys.1193.116538-treatment4.xml]

<!DOCTYPE tp:taxon-treatment
  PUBLIC "-//TaxonX//DTD Taxonomic Treatment Publishing DTD v0 20100105//EN" "tax-treatment-NSO.dtd">
<tp:taxon-treatment xmlns:tp="http://www.plazi.org/taxpub"><tp:treatment-meta><kwd-group><label>Taxon classification</label><kwd>
              <named-content content-type="kingdom">Animalia</named-content>
            </kwd><kwd>
              <named-content content-type="order">Isopoda</named-content>
            </kwd><kwd>
              <named-content content-type="family">Gnathiidae</named-content>
            </kwd></kwd-group><mixed-citation publication-type="journal"><person-group><name><surname>Ota</surname><given-names>Yuzo</given-names></name><name><surname>Erasmus</surname><given-names>Anja</given-names></name><name><surname>Grutter</surname><given-names>Alexandra S.</given-names></name><name><surname>Smit</surname><given-names>Nico J.</given-names></name></person-group><article-title>﻿Two new species and new host and distribution records of <italic><tp:taxon-name><tp:taxon-name-part taxon-name-part-type="genus" reg="Gnathia">Gnathia</tp:taxon-name-part></tp:taxon-name></italic> Leach, 1814 (<tp:taxon-name><tp:taxon-name-part taxon-name-part-type="subphylum">Crustacea</tp:taxon-name-part></tp:taxon-name>, <tp:taxon-name><tp:taxon-name-part taxon-name-part-type="order">Isopoda</tp:taxon-name-part></tp:taxon-name>, <tp:taxon-name><tp:taxon-name-part taxon-name-part-type="family">Gnathiidae</tp:taxon-name-part></tp:taxon-name>) from Western Australia and the Great Barrier Reef, Australia</article-title><source>Zookeys</source><day>05</day><month>03</month><year>2024</year><volume>1193</volume><fpage>125</fpage><lpage>144</lpage><pub-id pub-id-type="doi">10.3897/zookeys.1193.116538</pub-id></mixed-citation></tp:treatment-meta><tp:nomenclature><label>﻿</label><tp:taxon-name>
            <object-id xmlns:xlink="http://www.w3.org/1999/xlink" content-type="arpha" xlink:type="simple">4698115F-3733-54AB-8926-CE50572D9AA2</object-id>
            <tp:taxon-name-part taxon-name-part-type="genus" reg="Gnathia">Gnathia</tp:taxon-name-part>
            <tp:taxon-name-part taxon-name-part-type="uncertainty-rank">aff.</tp:taxon-name-part>
            <tp:taxon-name-part taxon-name-part-type="species" reg="maculosa">maculosa</tp:taxon-name-part>
          </tp:taxon-name><tp:taxon-authority>Ota &amp; Hirose, 2009</tp:taxon-authority><xref ref-type="fig" rid="F7">Figs 7A–D</xref><xref ref-type="fig" rid="F8">, 8</xref><tp:nomenclature-citation-list><tp:nomenclature-citation><tp:taxon-name>
                <tp:taxon-name-part taxon-name-part-type="genus" reg="Gnathia">Gnathia</tp:taxon-name-part>
                <tp:taxon-name-part taxon-name-part-type="species" reg="maculosa">maculosa</tp:taxon-name-part>
              </tp:taxon-name><comment>Ota &amp; Hirose, 2009a: 50, 51, 56, 57, figs 1–3, 5.</comment></tp:nomenclature-citation></tp:nomenclature-citation-list></tp:nomenclature><tp:treatment-sec sec-type="type locality" id="SECID0EBSAG"><title>Type locality.</title><p>Nakagusku Bay (<named-content xmlns:xlink="http://www.w3.org/1999/xlink" content-type="dwc:verbatimCoordinates" xlink:type="simple"><named-content content-type="geo-json" specific-use="{&#34;type&#34;:&#34;Point&#34;,&#34;coordinates&#34;:[127.000000,26.000000]}" id="NCID0EKSAG" xlink:type="simple">26°N, 127°E</named-content></named-content>), Okinawajima Island, Japan.</p></tp:treatment-sec><tp:treatment-sec sec-type="material" id="SECID0EPSAG"><title>Material examined.</title><p>Australia • 1♂ (5.0 mm <abbrev xmlns:xlink="http://www.w3.org/1999/xlink" xlink:title="total body length" id="ABBRID0EVSAG" xlink:type="simple">TL</abbrev>, 4.5 mm <abbrev xmlns:xlink="http://www.w3.org/1999/xlink" xlink:title="body length" id="ABBRID0EZSAG" xlink:type="simple">BL</abbrev>, <abbrev xmlns:xlink="http://www.w3.org/1999/xlink" xlink:title="scanning electron microscope" id="ABBRID0E4SAG" xlink:type="simple">SEM</abbrev>); reared from a juvenile collected from a cowtail stingray <italic><tp:taxon-name><tp:taxon-name-part taxon-name-part-type="genus" reg="Pastinachus">Pastinachus</tp:taxon-name-part><tp:taxon-name-part taxon-name-part-type="species" reg="sephen">sephen</tp:taxon-name-part></tp:taxon-name></italic> (Forsskål, 1775) (<abbrev xmlns:xlink="http://www.w3.org/1999/xlink" xlink:title="total body length" id="ABBRID0EMTAG" xlink:type="simple">TL</abbrev> and sex, unknown), Lizard Island, <abbrev xmlns:xlink="http://www.w3.org/1999/xlink" xlink:title="Great Barrier Reef" id="ABBRID0EQTAG" xlink:type="simple">GBR</abbrev> (<named-content xmlns:xlink="http://www.w3.org/1999/xlink" content-type="dwc:verbatimCoordinates" xlink:type="simple"><named-content content-type="geo-json" specific-use="{&#34;type&#34;:&#34;Point&#34;,&#34;coordinates&#34;:[145.459444,-14.668889]}" id="NCID0EXTAG" xlink:type="simple">14°40'08"S, 145°27'34"E</named-content></named-content>), 19 June 1998, Ian D. Whittington leg. (<named-content xmlns:xlink="http://www.w3.org/1999/xlink" content-type="dwc:institutional_code" xlink:title="Queensland Museum, Brisbane" xlink:href="http://grbio.org/institution/queensland-museum-brisbane" xlink:type="simple">QM</named-content> W29821). 1♂ (5.5 mm <abbrev xmlns:xlink="http://www.w3.org/1999/xlink" xlink:title="total body length" id="ABBRID0EAUAG" xlink:type="simple">TL</abbrev>, 4.9 mm <abbrev xmlns:xlink="http://www.w3.org/1999/xlink" xlink:title="body length" id="ABBRID0EEUAG" xlink:type="simple">BL</abbrev>, dissected); reared from a juvenile collected from a species of <italic><tp:taxon-name><tp:taxon-name-part taxon-name-part-type="genus" reg="Rhynchobatus">Rhynchobatus</tp:taxon-name-part></tp:taxon-name></italic> (<abbrev xmlns:xlink="http://www.w3.org/1999/xlink" xlink:title="total body length" id="ABBRID0EPUAG" xlink:type="simple">TL</abbrev> 126.5 cm, female), Shark Bay, Heron Island, <abbrev xmlns:xlink="http://www.w3.org/1999/xlink" xlink:title="Great Barrier Reef" id="ABBRID0ETUAG" xlink:type="simple">GBR</abbrev> (<named-content xmlns:xlink="http://www.w3.org/1999/xlink" content-type="dwc:verbatimCoordinates" xlink:type="simple"><named-content content-type="geo-json" specific-use="{&#34;type&#34;:&#34;Point&#34;,&#34;coordinates&#34;:[151.918233,-23.443619]}" id="NCID0E1UAG" xlink:type="simple">23°26'37.03"S, 151°55'5.64"E</named-content></named-content>), 7 Oct. 1998, Ian D. Whittington leg. (<named-content xmlns:xlink="http://www.w3.org/1999/xlink" content-type="dwc:institutional_code" xlink:title="Queensland Museum, Brisbane" xlink:href="http://grbio.org/institution/queensland-museum-brisbane" xlink:type="simple">QM</named-content> W29822).</p></tp:treatment-sec><tp:treatment-sec sec-type="remarks" id="SECID0EDVAG"><title>Remarks.</title><p>The male morphologies of these <abbrev xmlns:xlink="http://www.w3.org/1999/xlink" xlink:title="Great Barrier Reef" id="ABBRID0EJVAG" xlink:type="simple">GBR</abbrev> specimens show the deep and narrow dorsal sulcus on the cephalosome, the narrow body (Fig. <xref ref-type="fig" rid="F7">7A, B</xref>), and the almost semicircular pylopod article 1 with three areolae (Fig. <xref ref-type="fig" rid="F7">7C</xref>). These characters can be identified as <italic><tp:taxon-name><tp:taxon-name-part taxon-name-part-type="genus" reg="Gnathia">Gnathia</tp:taxon-name-part><tp:taxon-name-part taxon-name-part-type="species" reg="maculosa">maculosa</tp:taxon-name-part></tp:taxon-name></italic> Ota &amp; Hirose, 2009. However, this species was originally described from the Ryukyu Islands, southwestern Japan (<xref ref-type="bibr" rid="B21">Ota and Hirose 2009a</xref>) and our records are a great distance from this island group. The apices of the frontolateral processes on anterior margin of heads of the present specimens are smooth, while those of original description are serrate (<xref ref-type="bibr" rid="B21">Ota and Hirose 2009a</xref>). The number of setae on the pleotelson of the present species is two pairs (Fig. <xref ref-type="fig" rid="F7">7D</xref>), while that of the original description is three pairs (<xref ref-type="bibr" rid="B21">Ota and Hirose 2009a</xref>). Thus, these <abbrev xmlns:xlink="http://www.w3.org/1999/xlink" xlink:title="Great Barrier Reef" id="ABBRID0ECXAG" xlink:type="simple">GBR</abbrev> specimens are identified as <tp:taxon-name><tp:taxon-name-part taxon-name-part-type="genus" reg="Gnathia">G.</tp:taxon-name-part><tp:taxon-name-part taxon-name-part-type="uncertainty-rank">aff.</tp:taxon-name-part><tp:taxon-name-part taxon-name-part-type="species" reg="maculosa">maculosa</tp:taxon-name-part></tp:taxon-name>.</p><fig id="F7" position="float" orientation="portrait"><object-id xmlns:xlink="http://www.w3.org/1999/xlink" content-type="doi" xlink:type="simple">10.3897/zookeys.1193.116538.figure7</object-id><object-id xmlns:xlink="http://www.w3.org/1999/xlink" content-type="arpha" xlink:type="simple">C40726D5-79F7-5D95-8C68-CB91FEB89A9E</object-id><label>Figure 7.</label><caption><p><tp:taxon-name><tp:taxon-name-part taxon-name-part-type="genus" reg="Gnathia">Gnathia</tp:taxon-name-part><tp:taxon-name-part taxon-name-part-type="uncertainty-rank">aff.</tp:taxon-name-part><tp:taxon-name-part taxon-name-part-type="species" reg="maculosa">maculosa</tp:taxon-name-part></tp:taxon-name> Ota and Hirose, 2009 (<bold>A–D</bold>; <named-content xmlns:xlink="http://www.w3.org/1999/xlink" content-type="dwc:institutional_code" xlink:title="Queensland Museum, Brisbane" xlink:href="http://grbio.org/institution/queensland-museum-brisbane" xlink:type="simple">QM</named-content> W29822) and <italic><tp:taxon-name><tp:taxon-name-part taxon-name-part-type="genus" reg="Gnathia">G.</tp:taxon-name-part><tp:taxon-name-part taxon-name-part-type="species" reg="trimaculata">trimaculata</tp:taxon-name-part></tp:taxon-name></italic> Coetzee, Smit, Grutter &amp; Davies, 2009 (<bold>E</bold>; <named-content xmlns:xlink="http://www.w3.org/1999/xlink" content-type="dwc:institutional_code" xlink:title="Queensland Museum, Brisbane" xlink:href="http://grbio.org/institution/queensland-museum-brisbane" xlink:type="simple">QM</named-content> W29825) <bold>A</bold> whole body (dorsal view) <bold>B</bold> pereonite 1, cephalosome, and mandible (dorsal view) <bold>C</bold> pleotelson (dorsal view) <bold>D</bold> right pylopod (ventral view) <bold>E</bold> frontal border of <italic><tp:taxon-name><tp:taxon-name-part taxon-name-part-type="genus" reg="Gnathia">G.</tp:taxon-name-part><tp:taxon-name-part taxon-name-part-type="species" reg="trimaculata">trimaculata</tp:taxon-name-part></tp:taxon-name></italic> (dorsal view).</p></caption><graphic xmlns:xlink="http://www.w3.org/1999/xlink" xlink:href="zookeys-1193-125_article-116538__-g007.jpg" position="float" orientation="portrait" xlink:type="simple" id="oo_996750.jpg"><uri content-type="original_file" xlink:type="simple">https://binary.pensoft.net/fig/996750</uri></graphic></fig><p>The <abbrev xmlns:xlink="http://www.w3.org/1999/xlink" xlink:title="Great Barrier Reef" id="ABBRID0E2ZAG" xlink:type="simple">GBR</abbrev> specimens of <tp:taxon-name><tp:taxon-name-part taxon-name-part-type="genus" reg="Gnathia">G.</tp:taxon-name-part><tp:taxon-name-part taxon-name-part-type="uncertainty-rank">aff.</tp:taxon-name-part><tp:taxon-name-part taxon-name-part-type="species" reg="maculosa">maculosa</tp:taxon-name-part></tp:taxon-name> have a bundle of several long setae on the ventral frontal border (Fig. <xref ref-type="fig" rid="F8">8</xref>). <xref ref-type="bibr" rid="B21">Ota and Hirose (2009a)</xref> did not show the ventral frontal border but the Japanese specimens <italic><tp:taxon-name><tp:taxon-name-part taxon-name-part-type="genus" reg="Gnathia">G.</tp:taxon-name-part><tp:taxon-name-part taxon-name-part-type="species" reg="maculosa">maculosa</tp:taxon-name-part></tp:taxon-name></italic> also have a bundle of several long setae (YO pers. obs.).</p><fig id="F8" position="float" orientation="portrait"><object-id xmlns:xlink="http://www.w3.org/1999/xlink" content-type="doi" xlink:type="simple">10.3897/zookeys.1193.116538.figure8</object-id><object-id xmlns:xlink="http://www.w3.org/1999/xlink" content-type="arpha" xlink:type="simple">9376F42F-BF78-5D18-A083-ADB6C378E401</object-id><label>Figure 8.</label><caption><p>Scanning electron micrograph of the ventral view of the frontal border of <tp:taxon-name><tp:taxon-name-part taxon-name-part-type="genus" reg="Gnathia">Gnathia</tp:taxon-name-part><tp:taxon-name-part taxon-name-part-type="uncertainty-rank">aff.</tp:taxon-name-part><tp:taxon-name-part taxon-name-part-type="species" reg="maculosa">maculosa</tp:taxon-name-part></tp:taxon-name> Ota &amp; Hirose, 2009 (<named-content xmlns:xlink="http://www.w3.org/1999/xlink" content-type="dwc:institutional_code" xlink:title="Queensland Museum, Brisbane" xlink:href="http://grbio.org/institution/queensland-museum-brisbane" xlink:type="simple">QM</named-content> W29821) showing bundles of several long setae (two arrows). Scale bar: 500 µm.</p></caption><graphic xmlns:xlink="http://www.w3.org/1999/xlink" xlink:href="zookeys-1193-125_article-116538__-g008.jpg" position="float" orientation="portrait" xlink:type="simple" id="oo_996751.jpg"><uri content-type="original_file" xlink:type="simple">https://binary.pensoft.net/fig/996751</uri></graphic></fig></tp:treatment-sec><tp:treatment-sec sec-type="distribution" id="SECID0E42AG"><title>Distribution.</title><p><tp:taxon-name><tp:taxon-name-part taxon-name-part-type="genus" reg="Gnathia">Gnathia</tp:taxon-name-part><tp:taxon-name-part taxon-name-part-type="uncertainty-rank">aff.</tp:taxon-name-part><tp:taxon-name-part taxon-name-part-type="species" reg="maculosa">maculosa</tp:taxon-name-part></tp:taxon-name>: Lizard Island and Heron Island, Great Barrier Reef, Australia; <italic><tp:taxon-name><tp:taxon-name-part taxon-name-part-type="genus" reg="Gnathia">Gnathia</tp:taxon-name-part><tp:taxon-name-part taxon-name-part-type="species" reg="maculosa">maculosa</tp:taxon-name-part></tp:taxon-name></italic>: Okinawa-jima Island, Kume-jima Island, Ishigaki-jima Island, Japan.</p></tp:treatment-sec><tp:treatment-sec sec-type="habitat" id="SECID0E23AG"><title>Habitat of adults.</title><p>Unknown.</p></tp:treatment-sec><tp:treatment-sec sec-type="host" id="SECID0EA4AG"><title>Hosts.</title><p>Two elasmobranch species from <abbrev xmlns:xlink="http://www.w3.org/1999/xlink" xlink:title="Great Barrier Reef" id="ABBRID0EG4AG" xlink:type="simple">GBR</abbrev>: <italic><tp:taxon-name><tp:taxon-name-part taxon-name-part-type="genus" reg="Pastinachus">Pastinachus</tp:taxon-name-part><tp:taxon-name-part taxon-name-part-type="species" reg="sephen">sephen</tp:taxon-name-part></tp:taxon-name></italic> (Forsskål, 1775), <italic><tp:taxon-name><tp:taxon-name-part taxon-name-part-type="genus" reg="Rhynchobatus">Rhynchobatus</tp:taxon-name-part></tp:taxon-name></italic> sp.</p></tp:treatment-sec><tp:treatment-sec sec-type="host" id="SECID0E34AG"><title>Hosts of <italic><tp:taxon-name><tp:taxon-name-part taxon-name-part-type="genus" reg="Gnathia">G.</tp:taxon-name-part><tp:taxon-name-part taxon-name-part-type="species" reg="maculosa">maculosa</tp:taxon-name-part></tp:taxon-name></italic>.</title><p><xref ref-type="bibr" rid="B21">Ota and Hirose (2009a)</xref> recorded the two host elasmobranchs of <italic><tp:taxon-name><tp:taxon-name-part taxon-name-part-type="genus" reg="Gnathia">G.</tp:taxon-name-part><tp:taxon-name-part taxon-name-part-type="species" reg="maculosa">maculosa</tp:taxon-name-part></tp:taxon-name></italic> and <xref ref-type="bibr" rid="B20">Ota (2015</xref>: table 2) summarised gnathiids ectoparasitising on elasmobranchs in the Ryukyu Islands and documented <italic><tp:taxon-name><tp:taxon-name-part taxon-name-part-type="genus" reg="Gnathia">G.</tp:taxon-name-part><tp:taxon-name-part taxon-name-part-type="species" reg="maculosa">maculosa</tp:taxon-name-part></tp:taxon-name></italic> obtained from 11 elasmobranch species including two host species previously recorded by <xref ref-type="bibr" rid="B21">Ota and Hirose (2009a)</xref>: <italic><tp:taxon-name><tp:taxon-name-part taxon-name-part-type="genus" reg="Rhynchobatus">Rhynchobatus</tp:taxon-name-part><tp:taxon-name-part taxon-name-part-type="species" reg="djiddensis">djiddensis</tp:taxon-name-part></tp:taxon-name></italic> (Forsskål, 1775), <italic><tp:taxon-name><tp:taxon-name-part taxon-name-part-type="genus" reg="Neotrygon">Neotrygon</tp:taxon-name-part><tp:taxon-name-part taxon-name-part-type="species" reg="orientalis">orientalis</tp:taxon-name-part></tp:taxon-name></italic> Last, White &amp; Séret, 2016 [<italic><tp:taxon-name><tp:taxon-name-part taxon-name-part-type="genus" reg="Neotrygon">Neotrygon</tp:taxon-name-part><tp:taxon-name-part taxon-name-part-type="species" reg="kuhlii">kuhlii</tp:taxon-name-part></tp:taxon-name></italic> Müller &amp; Henle, 1841 in <xref ref-type="bibr" rid="B20">Ota 2015</xref>], <italic><tp:taxon-name><tp:taxon-name-part taxon-name-part-type="genus" reg="Taeniura">Taeniura</tp:taxon-name-part><tp:taxon-name-part taxon-name-part-type="species" reg="meyeni">meyeni</tp:taxon-name-part></tp:taxon-name></italic> Müller &amp; Henle, 1841, <italic><tp:taxon-name><tp:taxon-name-part taxon-name-part-type="genus" reg="Himantura">Himantura</tp:taxon-name-part><tp:taxon-name-part taxon-name-part-type="species" reg="undulata">undulata</tp:taxon-name-part></tp:taxon-name></italic> (Bleeker, 1852), <italic><tp:taxon-name><tp:taxon-name-part taxon-name-part-type="genus" reg="Himantura">Himantura</tp:taxon-name-part></tp:taxon-name></italic> sp., <italic><tp:taxon-name><tp:taxon-name-part taxon-name-part-type="genus" reg="Aetomylaeus">Aetomylaeus</tp:taxon-name-part><tp:taxon-name-part taxon-name-part-type="species" reg="vespertilio">vespertilio</tp:taxon-name-part></tp:taxon-name></italic> (Bleeker, 1852), <italic><tp:taxon-name><tp:taxon-name-part taxon-name-part-type="genus" reg="Aetobatus">Aetobatus</tp:taxon-name-part><tp:taxon-name-part taxon-name-part-type="species" reg="ocellatus">ocellatus</tp:taxon-name-part></tp:taxon-name></italic> (Kuhl, 1823) [<italic><tp:taxon-name><tp:taxon-name-part taxon-name-part-type="genus" reg="Aetobatus">Aetobatus</tp:taxon-name-part><tp:taxon-name-part taxon-name-part-type="species" reg="narinari">narinari</tp:taxon-name-part></tp:taxon-name></italic> (Euphrasen, 1790) in <xref ref-type="bibr" rid="B20">Ota 2015</xref>], <italic><tp:taxon-name><tp:taxon-name-part taxon-name-part-type="genus" reg="Rhinoptera">Rhinoptera</tp:taxon-name-part><tp:taxon-name-part taxon-name-part-type="species" reg="javanica">javanica</tp:taxon-name-part></tp:taxon-name></italic> Müller &amp; Henle, 1841, <italic><tp:taxon-name><tp:taxon-name-part taxon-name-part-type="genus" reg="Nebrius">Nebrius</tp:taxon-name-part><tp:taxon-name-part taxon-name-part-type="species" reg="ferrugineus">ferrugineus</tp:taxon-name-part></tp:taxon-name></italic> (Lesson, 1831), <italic><tp:taxon-name><tp:taxon-name-part taxon-name-part-type="genus" reg="Triaenodon">Triaenodon</tp:taxon-name-part><tp:taxon-name-part taxon-name-part-type="species" reg="obesus">obesus</tp:taxon-name-part></tp:taxon-name></italic> (Rüppell, 1837), and <italic><tp:taxon-name><tp:taxon-name-part taxon-name-part-type="genus" reg="Negaprion">Negaprion</tp:taxon-name-part><tp:taxon-name-part taxon-name-part-type="species" reg="acutidens">acutidens</tp:taxon-name-part></tp:taxon-name></italic> (Rüppell, 1837).</p></tp:treatment-sec><tp:treatment-sec sec-type="Site of infection on host in G. maculosa" id="SECID0EDEBG"><title>Site of infection on host in <italic><tp:taxon-name><tp:taxon-name-part taxon-name-part-type="genus" reg="Gnathia">G.</tp:taxon-name-part><tp:taxon-name-part taxon-name-part-type="species" reg="maculosa">maculosa</tp:taxon-name-part></tp:taxon-name></italic>.</title><p>Gill chambers, interbranchial septa, gill filaments, and the floor of oral cavities. Rarely nostrils, body surface near the gill slits, or claspers.</p></tp:treatment-sec><ref-list><ref id="B21"><mixed-citation xmlns:xlink="http://www.w3.org/1999/xlink" xlink:type="simple"><person-group><name name-style="western"><surname>Ota</surname><given-names>Y</given-names></name><name name-style="western"><surname>Hirose</surname><given-names>E</given-names></name></person-group> (<year>2009a</year>) <article-title>Description of <italic><tp:taxon-name><tp:taxon-name-part taxon-name-part-type="genus">Gnathia</tp:taxon-name-part><tp:taxon-name-part taxon-name-part-type="species">maculosa</tp:taxon-name-part></tp:taxon-name></italic> and a new record of <italic><tp:taxon-name><tp:taxon-name-part taxon-name-part-type="genus">Gnathia</tp:taxon-name-part><tp:taxon-name-part taxon-name-part-type="species">trimaculata</tp:taxon-name-part></tp:taxon-name></italic> (<tp:taxon-name><tp:taxon-name-part taxon-name-part-type="subphylum">Crustacea</tp:taxon-name-part></tp:taxon-name>, <tp:taxon-name><tp:taxon-name-part taxon-name-part-type="order">Isopoda</tp:taxon-name-part></tp:taxon-name>, <tp:taxon-name><tp:taxon-name-part taxon-name-part-type="family">Gnathiidae</tp:taxon-name-part></tp:taxon-name>), ectoparasites of elasmobranchs from Okinawan coastal waters.</article-title><source>Zootaxa</source><volume>2114</volume>(<issue>1</issue>): <fpage>50</fpage>–<lpage>60</lpage>. <ext-link xlink:href="10.11646/zootaxa.2114.1.2" ext-link-type="doi" xlink:type="simple">https://doi.org/10.11646/zootaxa.2114.1.2</ext-link></mixed-citation></ref><ref id="B20"><mixed-citation xmlns:xlink="http://www.w3.org/1999/xlink" xlink:type="simple"><person-group><name name-style="western"><surname>Ota</surname><given-names>Y</given-names></name></person-group> (<year>2015</year>) <article-title>Pigmentation patterns are useful for species identification of third-stage larvae of gnathiids (<tp:taxon-name><tp:taxon-name-part taxon-name-part-type="subphylum">Crustacea</tp:taxon-name-part></tp:taxon-name>: <tp:taxon-name><tp:taxon-name-part taxon-name-part-type="order">Isopoda</tp:taxon-name-part></tp:taxon-name>) parasitising coastal elasmobranchs in southern Japan.</article-title><source>Systematic Parasitology</source><volume>90</volume>(<issue>3</issue>): <fpage>269</fpage>–<lpage>284</lpage>. <ext-link xlink:href="10.1007/s11230-015-9548-1" ext-link-type="doi" xlink:type="simple">https://doi.org/10.1007/s11230-015-9548-1</ext-link></mixed-citation></ref></ref-list></tp:taxon-treatment>
