# Supplementary material for: ﻿Two new species and new host and distribution records of Gnathia Leach, 1814 (Crustacea, Isopoda, Gnathiidae) from Western Australia and the Great Barrier Reef, Australia
Source: Zookeys. 2024 Mar 5;1193:125–44. doi: 10.3897/zookeys.1193.116538 (PMC10933583; doi:10.3897/zookeys.1193.116538)
Supplement: XML Treatment for Gnathia trimaculata [file zookeys.1193.116538-treatment5.xml]

<!DOCTYPE tp:taxon-treatment
  PUBLIC "-//TaxonX//DTD Taxonomic Treatment Publishing DTD v0 20100105//EN" "tax-treatment-NSO.dtd">
<tp:taxon-treatment xmlns:tp="http://www.plazi.org/taxpub"><tp:treatment-meta><kwd-group><label>Taxon classification</label><kwd>
              <named-content content-type="kingdom">Animalia</named-content>
            </kwd><kwd>
              <named-content content-type="order">Isopoda</named-content>
            </kwd><kwd>
              <named-content content-type="family">Gnathiidae</named-content>
            </kwd></kwd-group><mixed-citation publication-type="journal"><person-group><name><surname>Ota</surname><given-names>Yuzo</given-names></name><name><surname>Erasmus</surname><given-names>Anja</given-names></name><name><surname>Grutter</surname><given-names>Alexandra S.</given-names></name><name><surname>Smit</surname><given-names>Nico J.</given-names></name></person-group><article-title>﻿Two new species and new host and distribution records of <italic><tp:taxon-name><tp:taxon-name-part taxon-name-part-type="genus" reg="Gnathia">Gnathia</tp:taxon-name-part></tp:taxon-name></italic> Leach, 1814 (<tp:taxon-name><tp:taxon-name-part taxon-name-part-type="subphylum">Crustacea</tp:taxon-name-part></tp:taxon-name>, <tp:taxon-name><tp:taxon-name-part taxon-name-part-type="order">Isopoda</tp:taxon-name-part></tp:taxon-name>, <tp:taxon-name><tp:taxon-name-part taxon-name-part-type="family">Gnathiidae</tp:taxon-name-part></tp:taxon-name>) from Western Australia and the Great Barrier Reef, Australia</article-title><source>Zookeys</source><day>05</day><month>03</month><year>2024</year><volume>1193</volume><fpage>125</fpage><lpage>144</lpage><pub-id pub-id-type="doi">10.3897/zookeys.1193.116538</pub-id></mixed-citation></tp:treatment-meta><tp:nomenclature><label>﻿</label><tp:taxon-name>
            <object-id xmlns:xlink="http://www.w3.org/1999/xlink" content-type="arpha" xlink:type="simple">E56E7E63-E0F8-5272-9C65-E62E1AE5B7A1</object-id>
            <tp:taxon-name-part taxon-name-part-type="genus" reg="Gnathia">Gnathia</tp:taxon-name-part>
            <tp:taxon-name-part taxon-name-part-type="species" reg="trimaculata">trimaculata</tp:taxon-name-part>
          </tp:taxon-name><tp:taxon-authority>Coetzee, Smit, Grutter &amp; Davies, 2009</tp:taxon-authority><xref ref-type="fig" rid="F7">Fig. 7E</xref><tp:nomenclature-citation-list><tp:nomenclature-citation><tp:taxon-name>
                <tp:taxon-name-part taxon-name-part-type="genus" reg="Gnathia">Gnathia</tp:taxon-name-part>
                <tp:taxon-name-part taxon-name-part-type="species" reg="trimaculata">trimaculata</tp:taxon-name-part>
              </tp:taxon-name><comment>Coetzee, Smit, Grutter &amp; Davies, 2009: 97, 98, 109–111, figs 1–11.— <xref ref-type="bibr" rid="B21">Ota and Hirose 2009a</xref>: 50, 51, figs 4, 5.</comment></tp:nomenclature-citation></tp:nomenclature-citation-list></tp:nomenclature><tp:treatment-sec sec-type="type locality" id="SECID0EPGBG"><title>Type locality.</title><p>Off Lizard Island (<named-content xmlns:xlink="http://www.w3.org/1999/xlink" content-type="dwc:verbatimCoordinates" xlink:type="simple"><named-content content-type="geo-json" specific-use="{&#34;type&#34;:&#34;Point&#34;,&#34;coordinates&#34;:[145.448256,-14.681856]}" id="NCID0EYGBG" xlink:type="simple">14°40'54.68"S, 145°26'53.72"E</named-content></named-content>), Australia.</p></tp:treatment-sec><tp:treatment-sec sec-type="material" id="SECID0E4GBG"><title>Material examined.</title><p>Australia • 1♂ (6.4 mm <abbrev xmlns:xlink="http://www.w3.org/1999/xlink" xlink:title="total body length" id="ABBRID0EDHBG" xlink:type="simple">TL</abbrev>, 5.2 <abbrev xmlns:xlink="http://www.w3.org/1999/xlink" xlink:title="body length" id="ABBRID0EHHBG" xlink:type="simple">BL</abbrev>); reared from a juvenile collected from a cowtail stingray <italic><tp:taxon-name><tp:taxon-name-part taxon-name-part-type="genus" reg="Pastinachus">Pastinachus</tp:taxon-name-part><tp:taxon-name-part taxon-name-part-type="species" reg="sephen">sephen</tp:taxon-name-part></tp:taxon-name></italic> (Forsskål, 1775) (<abbrev xmlns:xlink="http://www.w3.org/1999/xlink" xlink:title="total body length" id="ABBRID0EWHBG" xlink:type="simple">TL</abbrev> and sex, unknown), Lizard Island, <abbrev xmlns:xlink="http://www.w3.org/1999/xlink" xlink:title="Great Barrier Reef" id="ABBRID0E1HBG" xlink:type="simple">GBR</abbrev> (<named-content xmlns:xlink="http://www.w3.org/1999/xlink" content-type="dwc:verbatimCoordinates" xlink:type="simple"><named-content content-type="geo-json" specific-use="{&#34;type&#34;:&#34;Point&#34;,&#34;coordinates&#34;:[145.448256,-14.681856]}" id="NCID0EBIBG" xlink:type="simple">14°40'54.68"S, 145°26'53.72"E</named-content></named-content>), 19 June 1998, Ian D. Whittington leg. (<named-content xmlns:xlink="http://www.w3.org/1999/xlink" content-type="dwc:institutional_code" xlink:title="Queensland Museum, Brisbane" xlink:href="http://grbio.org/institution/queensland-museum-brisbane" xlink:type="simple">QM</named-content> W29823). 2♂ (5.8 mm <abbrev xmlns:xlink="http://www.w3.org/1999/xlink" xlink:title="total body length" id="ABBRID0EKIBG" xlink:type="simple">TL</abbrev> and 4.6 mm <abbrev xmlns:xlink="http://www.w3.org/1999/xlink" xlink:title="body length" id="ABBRID0EOIBG" xlink:type="simple">BL</abbrev>, 5.7 mm <abbrev xmlns:xlink="http://www.w3.org/1999/xlink" xlink:title="total body length" id="ABBRID0ESIBG" xlink:type="simple">TL</abbrev> and 4.6 mm <abbrev xmlns:xlink="http://www.w3.org/1999/xlink" xlink:title="body length" id="ABBRID0EWIBG" xlink:type="simple">BL</abbrev>); reared from a juvenile, infested on <italic><tp:taxon-name><tp:taxon-name-part taxon-name-part-type="genus" reg="Pastinachus">P.</tp:taxon-name-part><tp:taxon-name-part taxon-name-part-type="species" reg="sephen">sephen</tp:taxon-name-part></tp:taxon-name></italic> (<abbrev xmlns:xlink="http://www.w3.org/1999/xlink" xlink:title="total body length" id="ABBRID0EFJBG" xlink:type="simple">TL</abbrev> and sex, unknown), Heron Island, <abbrev xmlns:xlink="http://www.w3.org/1999/xlink" xlink:title="Great Barrier Reef" id="ABBRID0EJJBG" xlink:type="simple">GBR</abbrev> (<named-content xmlns:xlink="http://www.w3.org/1999/xlink" content-type="dwc:verbatimCoordinates" xlink:type="simple"><named-content content-type="geo-json" specific-use="{&#34;type&#34;:&#34;Point&#34;,&#34;coordinates&#34;:[151.914944,-23.442472]}" id="NCID0EQJBG" xlink:type="simple">23°26'32.9"S, 151°54'53.8"E</named-content></named-content>), 9 July 1998, Ian D. Whittington leg. (<named-content xmlns:xlink="http://www.w3.org/1999/xlink" content-type="dwc:institutional_code" xlink:title="Queensland Museum, Brisbane" xlink:href="http://grbio.org/institution/queensland-museum-brisbane" xlink:type="simple">QM</named-content> W29824). 1♂ (4.2 mm <abbrev xmlns:xlink="http://www.w3.org/1999/xlink" xlink:title="total body length" id="ABBRID0EZJBG" xlink:type="simple">TL</abbrev>, 3.6 mm <abbrev xmlns:xlink="http://www.w3.org/1999/xlink" xlink:title="body length" id="ABBRID0E4JBG" xlink:type="simple">BL</abbrev>, drawings); reared from a juvenile, infested on epaulette shark, <italic><tp:taxon-name><tp:taxon-name-part taxon-name-part-type="genus" reg="Hemiscyllium">Hemiscyllium</tp:taxon-name-part><tp:taxon-name-part taxon-name-part-type="species" reg="ocellatum">ocellatum</tp:taxon-name-part></tp:taxon-name></italic> (Bonnaterre, 1788), Heron Island, <abbrev xmlns:xlink="http://www.w3.org/1999/xlink" xlink:title="Great Barrier Reef" id="ABBRID0EMKBG" xlink:type="simple">GBR</abbrev> (<named-content xmlns:xlink="http://www.w3.org/1999/xlink" content-type="dwc:verbatimCoordinates" xlink:type="simple"><named-content content-type="geo-json" specific-use="{&#34;type&#34;:&#34;Point&#34;,&#34;coordinates&#34;:[151.914944,-23.442472]}" id="NCID0ETKBG" xlink:type="simple">23°26'32.9"S, 151°54'53.8"E</named-content></named-content>), 7 November 1998, Ian D. Whittington leg. (<named-content xmlns:xlink="http://www.w3.org/1999/xlink" content-type="dwc:institutional_code" xlink:title="Queensland Museum, Brisbane" xlink:href="http://grbio.org/institution/queensland-museum-brisbane" xlink:type="simple">QM</named-content> W29825).</p></tp:treatment-sec><tp:treatment-sec sec-type="remarks" id="SECID0E3KBG"><title>Remarks.</title><p>This species can be identified as <italic><tp:taxon-name><tp:taxon-name-part taxon-name-part-type="genus" reg="Gnathia">Gnathia</tp:taxon-name-part><tp:taxon-name-part taxon-name-part-type="species" reg="trimaculata">trimaculata</tp:taxon-name-part></tp:taxon-name></italic> Coetzee, Smit, Grutter, &amp; Davies, 2009 by a frontal border with a mediofrontal process divided into two lobes which almost touch anteriorly and form a distinct key-hole shape, four or five pairs of long pappose setae present ventrally on both lobes, a mandible with seven or eight processes on the dentate blade, a cluster of setae between all processes, and an armed carina (<xref ref-type="bibr" rid="B5">Coetzee et al. 2009</xref>).</p><p><xref ref-type="bibr" rid="B21">Ota and Hirose (2009a)</xref> reported <italic><tp:taxon-name><tp:taxon-name-part taxon-name-part-type="genus" reg="Gnathia">G.</tp:taxon-name-part><tp:taxon-name-part taxon-name-part-type="species" reg="trimaculata">trimaculata</tp:taxon-name-part></tp:taxon-name></italic> from the Ryukyu Islands, demonstrating a greater number of setae on peduncle 4 of antenna than that of the <abbrev xmlns:xlink="http://www.w3.org/1999/xlink" xlink:title="Great Barrier Reef" id="ABBRID0E4MBG" xlink:type="simple">GBR</abbrev> specimens. In the present material, we observed that the mediofrontal process of our specimens does not almost touch and has a smooth margin (Fig. <xref ref-type="fig" rid="F7">7E</xref>). Therefore, it appears to be two frontolateral processes instead of one mediofrontal process.</p><p>This shape of mediofrontal process looks like that of <tp:taxon-name><tp:taxon-name-part taxon-name-part-type="genus" reg="Gnathia">G.</tp:taxon-name-part><tp:taxon-name-part taxon-name-part-type="uncertainty-rank">aff.</tp:taxon-name-part><tp:taxon-name-part taxon-name-part-type="species" reg="maculosa">maculosa</tp:taxon-name-part></tp:taxon-name>. <tp:taxon-name><tp:taxon-name-part taxon-name-part-type="genus" reg="Gnathia">Gnathia</tp:taxon-name-part><tp:taxon-name-part taxon-name-part-type="uncertainty-rank">aff.</tp:taxon-name-part><tp:taxon-name-part taxon-name-part-type="species" reg="maculosa">maculosa</tp:taxon-name-part></tp:taxon-name> of <abbrev xmlns:xlink="http://www.w3.org/1999/xlink" xlink:title="Great Barrier Reef" id="ABBRID0EOPBG" xlink:type="simple">GBR</abbrev> also has a bundle of several long setae on the ventral frontal border. Thus, these two species cannot be distinguished by the morphology of the frontal border alone. However, <italic><tp:taxon-name><tp:taxon-name-part taxon-name-part-type="genus" reg="Gnathia">G.</tp:taxon-name-part><tp:taxon-name-part taxon-name-part-type="species" reg="trimaculata">trimaculata</tp:taxon-name-part></tp:taxon-name></italic> can be distinguished from <italic><tp:taxon-name><tp:taxon-name-part taxon-name-part-type="genus" reg="Gnathia">G.</tp:taxon-name-part><tp:taxon-name-part taxon-name-part-type="species" reg="maculosa">maculosa</tp:taxon-name-part></tp:taxon-name></italic> by pectinate scales covering the pleotelson, four pairs of long setae on the lateral margin of pleotelson, and a long pear-shaped pylopod with one areola.</p><p>This record of <italic><tp:taxon-name><tp:taxon-name-part taxon-name-part-type="genus" reg="Gnathia">G.</tp:taxon-name-part><tp:taxon-name-part taxon-name-part-type="species" reg="trimaculata">trimaculata</tp:taxon-name-part></tp:taxon-name></italic> establishes two new hosts for this widely distributed species. <xref ref-type="bibr" rid="B23">Ota et al. (2012)</xref> recorded <italic><tp:taxon-name><tp:taxon-name-part taxon-name-part-type="genus" reg="Gnathia">G.</tp:taxon-name-part><tp:taxon-name-part taxon-name-part-type="species" reg="trimaculata">trimaculata</tp:taxon-name-part></tp:taxon-name></italic> from several areas in the Ryukyu Islands and southern Pacific coast of Japan. They demonstrated the first and second stages of the juveniles ectoparasitised four teleost species, while the third stage ectoparasitised 25 elasmobranch species including two unidentified elasmobranch species (see <xref ref-type="bibr" rid="B23">Ota et al. 2012</xref>: table 3). <xref ref-type="bibr" rid="B20">Ota (2015</xref>: table 2) also showed <italic><tp:taxon-name><tp:taxon-name-part taxon-name-part-type="genus" reg="Gnathia">G.</tp:taxon-name-part><tp:taxon-name-part taxon-name-part-type="species" reg="trimaculata">trimaculata</tp:taxon-name-part></tp:taxon-name></italic> collected from 18 elasmobranch species including two unidentified elasmobranch species but all of them except for one were already reported by <xref ref-type="bibr" rid="B23">Ota et al. (2012)</xref>. These host species are listed below; in <abbrev xmlns:xlink="http://www.w3.org/1999/xlink" xlink:title="Great Barrier Reef" id="ABBRID0E2RBG" xlink:type="simple">GBR</abbrev>, our host records of <italic><tp:taxon-name><tp:taxon-name-part taxon-name-part-type="genus" reg="Pastinachus">Pastinachus</tp:taxon-name-part><tp:taxon-name-part taxon-name-part-type="species" reg="sephen">sephen</tp:taxon-name-part></tp:taxon-name></italic> and <italic><tp:taxon-name><tp:taxon-name-part taxon-name-part-type="genus" reg="Hemiscyllium">Hemiscyllium</tp:taxon-name-part><tp:taxon-name-part taxon-name-part-type="species" reg="ocellatum">ocellatum</tp:taxon-name-part></tp:taxon-name></italic> were not included the previous studies and these are new host records.</p></tp:treatment-sec><tp:treatment-sec sec-type="distribution" id="SECID0EVSBG"><title>Distribution.</title><p>Off Lizard Island and Heron Island, Great Barrier Reef, Australia. The Ryukyu Islands and southern Pacific coast of Japan.</p></tp:treatment-sec><tp:treatment-sec sec-type="habitat" id="SECID0E1SBG"><title>Habitat of adults.</title><p>Unknown.</p></tp:treatment-sec><tp:treatment-sec sec-type="host" id="SECID0E6SBG"><title>Hosts.</title><p>Four elasmobranch species from <abbrev xmlns:xlink="http://www.w3.org/1999/xlink" xlink:title="Great Barrier Reef" id="ABBRID0EFTBG" xlink:type="simple">GBR</abbrev>: <italic><tp:taxon-name><tp:taxon-name-part taxon-name-part-type="genus" reg="Carcharinus">Carcharinus</tp:taxon-name-part><tp:taxon-name-part taxon-name-part-type="species" reg="melanopterus">melanopterus</tp:taxon-name-part></tp:taxon-name></italic> (Quoy &amp; Gaimard, 1824), <italic><tp:taxon-name><tp:taxon-name-part taxon-name-part-type="genus" reg="Carcharinus">Carcharinus</tp:taxon-name-part><tp:taxon-name-part taxon-name-part-type="species" reg="amblyrhynchos">amblyrhynchos</tp:taxon-name-part></tp:taxon-name></italic> (Bleeker, 1856), <italic><tp:taxon-name><tp:taxon-name-part taxon-name-part-type="genus" reg="Pastinachus">Pastinachus</tp:taxon-name-part><tp:taxon-name-part taxon-name-part-type="species" reg="sephen">sephen</tp:taxon-name-part></tp:taxon-name></italic> (Forsskål, 1775), and epaulette shark <italic><tp:taxon-name><tp:taxon-name-part taxon-name-part-type="genus" reg="Hemiscyllium">Hemiscyllium</tp:taxon-name-part><tp:taxon-name-part taxon-name-part-type="species" reg="ocellatum">ocellatum</tp:taxon-name-part></tp:taxon-name></italic> (Bonnaterre, 1788). Three teleost species from Japan: <italic><tp:taxon-name><tp:taxon-name-part taxon-name-part-type="genus" reg="Enneapterygius">Enneapterygius</tp:taxon-name-part><tp:taxon-name-part taxon-name-part-type="species" reg="etheostomus">etheostomus</tp:taxon-name-part></tp:taxon-name></italic> (Jordan &amp; Snyder, 1902), <italic><tp:taxon-name><tp:taxon-name-part taxon-name-part-type="genus" reg="Enneapterygius">Enneapterygius</tp:taxon-name-part><tp:taxon-name-part taxon-name-part-type="species" reg="miyakensis">miyakensis</tp:taxon-name-part></tp:taxon-name></italic> Fricke, 1987, <italic><tp:taxon-name><tp:taxon-name-part taxon-name-part-type="genus" reg="Springerichthys">Springerichthys</tp:taxon-name-part><tp:taxon-name-part taxon-name-part-type="species" reg="bapturus">bapturus</tp:taxon-name-part></tp:taxon-name></italic> (Jordan &amp; Snyder, 1902), 24 elasmobranch species and two unidentified species from Japan: <italic><tp:taxon-name><tp:taxon-name-part taxon-name-part-type="genus" reg="Urolophus">Urolophus</tp:taxon-name-part><tp:taxon-name-part taxon-name-part-type="species" reg="aurantiacus">aurantiacus</tp:taxon-name-part></tp:taxon-name></italic> Müller &amp; Henle, 1841, <italic><tp:taxon-name><tp:taxon-name-part taxon-name-part-type="genus" reg="Gymnura">Gymnura</tp:taxon-name-part><tp:taxon-name-part taxon-name-part-type="species" reg="japonica">japonica</tp:taxon-name-part></tp:taxon-name></italic> (Temminck &amp; Schlegel, 1850), <italic><tp:taxon-name><tp:taxon-name-part taxon-name-part-type="genus" reg="Rhynchobatus">Rhynchobatus</tp:taxon-name-part><tp:taxon-name-part taxon-name-part-type="species" reg="djiddensis">djiddensis</tp:taxon-name-part></tp:taxon-name></italic> (Forsskål, 1775), <italic><tp:taxon-name><tp:taxon-name-part taxon-name-part-type="genus" reg="Neotrygon">Neotrygon</tp:taxon-name-part><tp:taxon-name-part taxon-name-part-type="species" reg="orientalis">orientalis</tp:taxon-name-part></tp:taxon-name></italic> Last, White &amp; Séret, 2016 [<italic><tp:taxon-name><tp:taxon-name-part taxon-name-part-type="genus" reg="Neotrygon">Neotrygon</tp:taxon-name-part><tp:taxon-name-part taxon-name-part-type="species" reg="kuhlii">kuhlii</tp:taxon-name-part></tp:taxon-name></italic> Müller &amp; Henle, 1841 in <xref ref-type="bibr" rid="B23">Ota et al. 2012</xref> and <xref ref-type="bibr" rid="B20">Ota 2015</xref>], <italic><tp:taxon-name><tp:taxon-name-part taxon-name-part-type="genus" reg="Taeniura">Taeniura</tp:taxon-name-part><tp:taxon-name-part taxon-name-part-type="species" reg="meyeni">meyeni</tp:taxon-name-part></tp:taxon-name></italic> Müller &amp; Henle, 1841, <italic><tp:taxon-name><tp:taxon-name-part taxon-name-part-type="genus" reg="Dasyatis">Dasyatis</tp:taxon-name-part><tp:taxon-name-part taxon-name-part-type="species" reg="izuensis">izuensis</tp:taxon-name-part></tp:taxon-name></italic> Nishida &amp; Nakaya, 1988, <italic><tp:taxon-name><tp:taxon-name-part taxon-name-part-type="genus" reg="Hemitrygon">Hemitrygon</tp:taxon-name-part><tp:taxon-name-part taxon-name-part-type="species" reg="akajei">akajei</tp:taxon-name-part></tp:taxon-name></italic> (Müller &amp; Henle, 1841) [<italic><tp:taxon-name><tp:taxon-name-part taxon-name-part-type="genus" reg="Dasyatis">Dasyatis</tp:taxon-name-part><tp:taxon-name-part taxon-name-part-type="species" reg="akajei">akajei</tp:taxon-name-part></tp:taxon-name></italic> (Müller &amp; Henle, 1841) in <xref ref-type="bibr" rid="B23">Ota et al. 2012</xref> and <xref ref-type="bibr" rid="B20">Ota 2015</xref>], <italic><tp:taxon-name><tp:taxon-name-part taxon-name-part-type="genus" reg="Himantura">Himantura</tp:taxon-name-part><tp:taxon-name-part taxon-name-part-type="species" reg="undulata">undulata</tp:taxon-name-part></tp:taxon-name></italic> (Bleeker, 1852), <italic><tp:taxon-name><tp:taxon-name-part taxon-name-part-type="genus" reg="Himantura">Himantura</tp:taxon-name-part></tp:taxon-name></italic> spp., <italic><tp:taxon-name><tp:taxon-name-part taxon-name-part-type="genus" reg="Aetomylaeus">Aetomylaeus</tp:taxon-name-part><tp:taxon-name-part taxon-name-part-type="species" reg="vespertilio">vespertilio</tp:taxon-name-part></tp:taxon-name></italic> (Bleeker, 1852), <italic><tp:taxon-name><tp:taxon-name-part taxon-name-part-type="genus" reg="Aetobatus">Aetobatus</tp:taxon-name-part><tp:taxon-name-part taxon-name-part-type="species" reg="ocellatus">ocellatus</tp:taxon-name-part></tp:taxon-name></italic> (Kuhl, 1823) [<italic><tp:taxon-name><tp:taxon-name-part taxon-name-part-type="genus" reg="Aetobatus">Aetobatus</tp:taxon-name-part><tp:taxon-name-part taxon-name-part-type="species" reg="narinari">narinari</tp:taxon-name-part></tp:taxon-name></italic> (Euphrasen, 1790) in <xref ref-type="bibr" rid="B23">Ota et al 2012</xref> and <xref ref-type="bibr" rid="B20">Ota 2015</xref>], <italic><tp:taxon-name><tp:taxon-name-part taxon-name-part-type="genus" reg="Aetobatus">Aetobatus</tp:taxon-name-part><tp:taxon-name-part taxon-name-part-type="species" reg="flagellum">flagellum</tp:taxon-name-part></tp:taxon-name></italic> (Bloch &amp; Schneider, 1801), <italic><tp:taxon-name><tp:taxon-name-part taxon-name-part-type="genus" reg="Rhinoptera">Rhinoptera</tp:taxon-name-part><tp:taxon-name-part taxon-name-part-type="species" reg="javanica">javanica</tp:taxon-name-part></tp:taxon-name></italic> Müller &amp; Henle, 1841, <italic><tp:taxon-name><tp:taxon-name-part taxon-name-part-type="genus" reg="Mobula">Mobula</tp:taxon-name-part><tp:taxon-name-part taxon-name-part-type="species" reg="mobular">mobular</tp:taxon-name-part></tp:taxon-name></italic> (Bonnaterre, 1788) [<italic><tp:taxon-name><tp:taxon-name-part taxon-name-part-type="genus" reg="Mobula">Mobula</tp:taxon-name-part><tp:taxon-name-part taxon-name-part-type="species" reg="japanica">japanica</tp:taxon-name-part></tp:taxon-name></italic> (Müller &amp; Henle, 1841) in <xref ref-type="bibr" rid="B23">Ota et al. 2012</xref> and <xref ref-type="bibr" rid="B20">Ota 2015</xref>], <italic><tp:taxon-name><tp:taxon-name-part taxon-name-part-type="genus" reg="Mobula">Mobula</tp:taxon-name-part><tp:taxon-name-part taxon-name-part-type="species" reg="thurstoni">thurstoni</tp:taxon-name-part></tp:taxon-name></italic> (Lloyd, 1908) [<italic><tp:taxon-name><tp:taxon-name-part taxon-name-part-type="genus" reg="Mobula">Mobula</tp:taxon-name-part><tp:taxon-name-part taxon-name-part-type="species" reg="diabolus">diabolus</tp:taxon-name-part></tp:taxon-name></italic> (Shaw, 1804) in <xref ref-type="bibr" rid="B23">Ota et al. 2012</xref> and <xref ref-type="bibr" rid="B20">Ota 2015</xref>], <italic><tp:taxon-name><tp:taxon-name-part taxon-name-part-type="genus" reg="Mobula">Mobula</tp:taxon-name-part><tp:taxon-name-part taxon-name-part-type="species" reg="tarapacana">tarapacana</tp:taxon-name-part></tp:taxon-name></italic> (Philippi, 1892), <italic><tp:taxon-name><tp:taxon-name-part taxon-name-part-type="genus" reg="Nebrius">Nebrius</tp:taxon-name-part><tp:taxon-name-part taxon-name-part-type="species" reg="ferrugineus">ferrugineus</tp:taxon-name-part></tp:taxon-name></italic> (Lesson, 1831), <italic><tp:taxon-name><tp:taxon-name-part taxon-name-part-type="genus" reg="Rhincodon">Rhincodon</tp:taxon-name-part><tp:taxon-name-part taxon-name-part-type="species" reg="typus">typus</tp:taxon-name-part></tp:taxon-name></italic> Smith, 1828, <italic><tp:taxon-name><tp:taxon-name-part taxon-name-part-type="genus" reg="Stegostoma">Stegostoma</tp:taxon-name-part><tp:taxon-name-part taxon-name-part-type="species" reg="fasciatum">fasciatum</tp:taxon-name-part></tp:taxon-name></italic> (Hermann, 1783), <italic><tp:taxon-name><tp:taxon-name-part taxon-name-part-type="genus" reg="Sphyrna">Sphyrna</tp:taxon-name-part><tp:taxon-name-part taxon-name-part-type="species" reg="lewini">lewini</tp:taxon-name-part></tp:taxon-name></italic> (Griffith &amp; Smith, 1834), <italic><tp:taxon-name><tp:taxon-name-part taxon-name-part-type="genus" reg="Triaenodon">Triaenodon</tp:taxon-name-part><tp:taxon-name-part taxon-name-part-type="species" reg="obesus">obesus</tp:taxon-name-part></tp:taxon-name></italic> (Rüppell, 1837), <italic><tp:taxon-name><tp:taxon-name-part taxon-name-part-type="genus" reg="Negaprion">Negaprion</tp:taxon-name-part><tp:taxon-name-part taxon-name-part-type="species" reg="acutidens">acutidens</tp:taxon-name-part></tp:taxon-name></italic> (Rüppell, 1837), <italic><tp:taxon-name><tp:taxon-name-part taxon-name-part-type="genus" reg="Galeocerdo">Galeocerdo</tp:taxon-name-part><tp:taxon-name-part taxon-name-part-type="species" reg="cuvier">cuvier</tp:taxon-name-part></tp:taxon-name></italic> (Péron &amp; Lesueur, 1822), <italic><tp:taxon-name><tp:taxon-name-part taxon-name-part-type="genus" reg="Carcharhinus">Carcharhinus</tp:taxon-name-part><tp:taxon-name-part taxon-name-part-type="species" reg="albimarginatus">albimarginatus</tp:taxon-name-part></tp:taxon-name></italic> (Rüppell, 1837), <italic><tp:taxon-name><tp:taxon-name-part taxon-name-part-type="genus" reg="Carcharhinus">Carcharhinus</tp:taxon-name-part><tp:taxon-name-part taxon-name-part-type="species" reg="limbatus">limbatus</tp:taxon-name-part></tp:taxon-name></italic> (Müller &amp; Henle, 1839), and <italic><tp:taxon-name><tp:taxon-name-part taxon-name-part-type="genus" reg="Carcharhinus">Carcharhinus</tp:taxon-name-part></tp:taxon-name></italic> spp.</p></tp:treatment-sec><tp:treatment-sec sec-type="Site of infection on host" id="SECID0EMBAI"><title>Site of infection on host.</title><p>Gill chambers, interbranchial septa, gill filaments, and the floor of oral cavities. Rarely nostrils, body surface near the gill slits, or claspers of elasmobranchs. Fins and skin of teleosts.</p></tp:treatment-sec><tp:treatment-sec><!--Section generated to contain objects referenced in tp:taxon-treatment.--><fig id="F7" position="float" orientation="portrait"><object-id xmlns:xlink="http://www.w3.org/1999/xlink" content-type="doi" xlink:type="simple">10.3897/zookeys.1193.116538.figure7</object-id><object-id xmlns:xlink="http://www.w3.org/1999/xlink" content-type="arpha" xlink:type="simple">C40726D5-79F7-5D95-8C68-CB91FEB89A9E</object-id><label>Figure 7.</label><caption><p><tp:taxon-name><tp:taxon-name-part taxon-name-part-type="genus" reg="Gnathia">Gnathia</tp:taxon-name-part><tp:taxon-name-part taxon-name-part-type="uncertainty-rank">aff.</tp:taxon-name-part><tp:taxon-name-part taxon-name-part-type="species" reg="maculosa">maculosa</tp:taxon-name-part></tp:taxon-name> Ota and Hirose, 2009 (<bold>A–D</bold>; <named-content xmlns:xlink="http://www.w3.org/1999/xlink" content-type="dwc:institutional_code" xlink:title="Queensland Museum, Brisbane" xlink:href="http://grbio.org/institution/queensland-museum-brisbane" xlink:type="simple">QM</named-content> W29822) and <italic><tp:taxon-name><tp:taxon-name-part taxon-name-part-type="genus" reg="Gnathia">G.</tp:taxon-name-part><tp:taxon-name-part taxon-name-part-type="species" reg="trimaculata">trimaculata</tp:taxon-name-part></tp:taxon-name></italic> Coetzee, Smit, Grutter &amp; Davies, 2009 (<bold>E</bold>; <named-content xmlns:xlink="http://www.w3.org/1999/xlink" content-type="dwc:institutional_code" xlink:title="Queensland Museum, Brisbane" xlink:href="http://grbio.org/institution/queensland-museum-brisbane" xlink:type="simple">QM</named-content> W29825) <bold>A</bold> whole body (dorsal view) <bold>B</bold> pereonite 1, cephalosome, and mandible (dorsal view) <bold>C</bold> pleotelson (dorsal view) <bold>D</bold> right pylopod (ventral view) <bold>E</bold> frontal border of <italic><tp:taxon-name><tp:taxon-name-part taxon-name-part-type="genus" reg="Gnathia">G.</tp:taxon-name-part><tp:taxon-name-part taxon-name-part-type="species" reg="trimaculata">trimaculata</tp:taxon-name-part></tp:taxon-name></italic> (dorsal view).</p></caption><graphic xmlns:xlink="http://www.w3.org/1999/xlink" xlink:href="zookeys-1193-125_article-116538__-g007.jpg" position="float" orientation="portrait" xlink:type="simple" id="oo_996750.jpg"><uri content-type="original_file" xlink:type="simple">https://binary.pensoft.net/fig/996750</uri></graphic></fig></tp:treatment-sec><ref-list><ref id="B21"><mixed-citation xmlns:xlink="http://www.w3.org/1999/xlink" xlink:type="simple"><person-group><name name-style="western"><surname>Ota</surname><given-names>Y</given-names></name><name name-style="western"><surname>Hirose</surname><given-names>E</given-names></name></person-group> (<year>2009a</year>) <article-title>Description of <italic><tp:taxon-name><tp:taxon-name-part taxon-name-part-type="genus">Gnathia</tp:taxon-name-part><tp:taxon-name-part taxon-name-part-type="species">maculosa</tp:taxon-name-part></tp:taxon-name></italic> and a new record of <italic><tp:taxon-name><tp:taxon-name-part taxon-name-part-type="genus">Gnathia</tp:taxon-name-part><tp:taxon-name-part taxon-name-part-type="species">trimaculata</tp:taxon-name-part></tp:taxon-name></italic> (<tp:taxon-name><tp:taxon-name-part taxon-name-part-type="subphylum">Crustacea</tp:taxon-name-part></tp:taxon-name>, <tp:taxon-name><tp:taxon-name-part taxon-name-part-type="order">Isopoda</tp:taxon-name-part></tp:taxon-name>, <tp:taxon-name><tp:taxon-name-part taxon-name-part-type="family">Gnathiidae</tp:taxon-name-part></tp:taxon-name>), ectoparasites of elasmobranchs from Okinawan coastal waters.</article-title><source>Zootaxa</source><volume>2114</volume>(<issue>1</issue>): <fpage>50</fpage>–<lpage>60</lpage>. <ext-link xlink:href="10.11646/zootaxa.2114.1.2" ext-link-type="doi" xlink:type="simple">https://doi.org/10.11646/zootaxa.2114.1.2</ext-link></mixed-citation></ref><ref id="B5"><mixed-citation xmlns:xlink="http://www.w3.org/1999/xlink" xlink:type="simple"><person-group><name name-style="western"><surname>Coetzee</surname><given-names>ML</given-names></name><name name-style="western"><surname>Smit</surname><given-names>NJ</given-names></name><name name-style="western"><surname>Grutter</surname><given-names>AS</given-names></name><name name-style="western"><surname>Davies</surname><given-names>AJ</given-names></name></person-group> (<year>2009</year>) <article-title><italic><tp:taxon-name><tp:taxon-name-part taxon-name-part-type="genus">Gnathia</tp:taxon-name-part><tp:taxon-name-part taxon-name-part-type="species">trimaculata</tp:taxon-name-part></tp:taxon-name></italic> n. sp. (<tp:taxon-name><tp:taxon-name-part taxon-name-part-type="subphylum">Crustacea</tp:taxon-name-part></tp:taxon-name>: <tp:taxon-name><tp:taxon-name-part taxon-name-part-type="order">Isopoda</tp:taxon-name-part></tp:taxon-name>: <tp:taxon-name><tp:taxon-name-part taxon-name-part-type="family">Gnathiidae</tp:taxon-name-part></tp:taxon-name>), an ectoparasite found parasitising requiem sharks from Lizard Island, Great Barrier Reef, Australia.</article-title><source>Systematic Parasitology</source><volume>72</volume>(<issue>2</issue>): <fpage>97</fpage>–<lpage>112</lpage>. <ext-link xlink:href="10.1007/s11230-008-9158-2" ext-link-type="doi" xlink:type="simple">https://doi.org/10.1007/s11230-008-9158-2</ext-link></mixed-citation></ref><ref id="B23"><mixed-citation xmlns:xlink="http://www.w3.org/1999/xlink" xlink:type="simple"><person-group><name name-style="western"><surname>Ota</surname><given-names>Y</given-names></name><name name-style="western"><surname>Hoshino</surname><given-names>O</given-names></name><name name-style="western"><surname>Hirose</surname><given-names>M</given-names></name><name name-style="western"><surname>Tanaka</surname><given-names>K</given-names></name><name name-style="western"><surname>Hirose</surname><given-names>E</given-names></name></person-group> (<year>2012</year>) <article-title>Third-stage larva shifts host fish from teleost to elasmobranch in the temporary parasitic isopod, <italic><tp:taxon-name><tp:taxon-name-part taxon-name-part-type="genus">Gnathia</tp:taxon-name-part><tp:taxon-name-part taxon-name-part-type="species">trimaculata</tp:taxon-name-part></tp:taxon-name></italic> (<tp:taxon-name><tp:taxon-name-part taxon-name-part-type="subphylum">Crustacea</tp:taxon-name-part></tp:taxon-name>; <tp:taxon-name><tp:taxon-name-part taxon-name-part-type="family">Gnathiidae</tp:taxon-name-part></tp:taxon-name>).</article-title><source>Marine Biology</source><volume>159</volume>(<issue>10</issue>): <fpage>2333</fpage>–<lpage>2347</lpage>. <ext-link xlink:href="10.1007/s00227-012-2018-2" ext-link-type="doi" xlink:type="simple">https://doi.org/10.1007/s00227-012-2018-2</ext-link></mixed-citation></ref><ref id="B20"><mixed-citation xmlns:xlink="http://www.w3.org/1999/xlink" xlink:type="simple"><person-group><name name-style="western"><surname>Ota</surname><given-names>Y</given-names></name></person-group> (<year>2015</year>) <article-title>Pigmentation patterns are useful for species identification of third-stage larvae of gnathiids (<tp:taxon-name><tp:taxon-name-part taxon-name-part-type="subphylum">Crustacea</tp:taxon-name-part></tp:taxon-name>: <tp:taxon-name><tp:taxon-name-part taxon-name-part-type="order">Isopoda</tp:taxon-name-part></tp:taxon-name>) parasitising coastal elasmobranchs in southern Japan.</article-title><source>Systematic Parasitology</source><volume>90</volume>(<issue>3</issue>): <fpage>269</fpage>–<lpage>284</lpage>. <ext-link xlink:href="10.1007/s11230-015-9548-1" ext-link-type="doi" xlink:type="simple">https://doi.org/10.1007/s11230-015-9548-1</ext-link></mixed-citation></ref></ref-list></tp:taxon-treatment>
