# Supplementary material for: ﻿Two new species and new host and distribution records of Gnathia Leach, 1814 (Crustacea, Isopoda, Gnathiidae) from Western Australia and the Great Barrier Reef, Australia
Source: Zookeys. 2024 Mar 5;1193:125–44. doi: 10.3897/zookeys.1193.116538 (PMC10933583; doi:10.3897/zookeys.1193.116538)
Supplement: XML Treatment for Gnathia grandilaris [file zookeys.1193.116538-treatment6.xml]

<!DOCTYPE tp:taxon-treatment
  PUBLIC "-//TaxonX//DTD Taxonomic Treatment Publishing DTD v0 20100105//EN" "tax-treatment-NSO.dtd">
<tp:taxon-treatment xmlns:tp="http://www.plazi.org/taxpub"><tp:treatment-meta><kwd-group><label>Taxon classification</label><kwd>
              <named-content content-type="kingdom">Animalia</named-content>
            </kwd><kwd>
              <named-content content-type="order">Isopoda</named-content>
            </kwd><kwd>
              <named-content content-type="family">Gnathiidae</named-content>
            </kwd></kwd-group><mixed-citation publication-type="journal"><person-group><name><surname>Ota</surname><given-names>Yuzo</given-names></name><name><surname>Erasmus</surname><given-names>Anja</given-names></name><name><surname>Grutter</surname><given-names>Alexandra S.</given-names></name><name><surname>Smit</surname><given-names>Nico J.</given-names></name></person-group><article-title>﻿Two new species and new host and distribution records of <italic><tp:taxon-name><tp:taxon-name-part taxon-name-part-type="genus" reg="Gnathia">Gnathia</tp:taxon-name-part></tp:taxon-name></italic> Leach, 1814 (<tp:taxon-name><tp:taxon-name-part taxon-name-part-type="subphylum">Crustacea</tp:taxon-name-part></tp:taxon-name>, <tp:taxon-name><tp:taxon-name-part taxon-name-part-type="order">Isopoda</tp:taxon-name-part></tp:taxon-name>, <tp:taxon-name><tp:taxon-name-part taxon-name-part-type="family">Gnathiidae</tp:taxon-name-part></tp:taxon-name>) from Western Australia and the Great Barrier Reef, Australia</article-title><source>Zookeys</source><day>05</day><month>03</month><year>2024</year><volume>1193</volume><fpage>125</fpage><lpage>144</lpage><pub-id pub-id-type="doi">10.3897/zookeys.1193.116538</pub-id></mixed-citation></tp:treatment-meta><tp:nomenclature><label>﻿</label><tp:taxon-name>
            <object-id xmlns:xlink="http://www.w3.org/1999/xlink" content-type="arpha" xlink:type="simple">B7DD0FDC-7DA8-5316-89D9-FE04156A3074</object-id>
            <tp:taxon-name-part taxon-name-part-type="genus" reg="Gnathia">Gnathia</tp:taxon-name-part>
            <tp:taxon-name-part taxon-name-part-type="species" reg="grandilaris">grandilaris</tp:taxon-name-part>
          </tp:taxon-name><tp:taxon-authority>Coetzee, Smit, Grutter, &amp; Davies, 2008</tp:taxon-authority><tp:nomenclature-citation-list><tp:nomenclature-citation><tp:taxon-name>
                <tp:taxon-name-part taxon-name-part-type="genus" reg="Gnathia">Gnathia</tp:taxon-name-part>
                <tp:taxon-name-part taxon-name-part-type="species" reg="grandilaris">grandilaris</tp:taxon-name-part>
              </tp:taxon-name><comment>Coetzee, Smit, Grutter, &amp; Davies, 2008: 608, 613, 614, figs 1–26. —<xref ref-type="bibr" rid="B22">Ota and Hirose 2009b</xref>, 43, 44, 51, 54, figs 5–7.</comment></tp:nomenclature-citation></tp:nomenclature-citation-list></tp:nomenclature><tp:treatment-sec sec-type="type locality" id="SECID0EHDAI"><title>Type locality.</title><p>Off Lizard Island (<named-content xmlns:xlink="http://www.w3.org/1999/xlink" content-type="dwc:verbatimCoordinates" xlink:type="simple"><named-content content-type="geo-json" specific-use="{&#34;type&#34;:&#34;Point&#34;,&#34;coordinates&#34;:[145.450000,-14.666667]}" id="NCID0EQDAI" xlink:type="simple">14°40'S, 145°27'E</named-content></named-content>), Australia.</p></tp:treatment-sec><tp:treatment-sec sec-type="material" id="SECID0EVDAI"><title>Material examined.</title><p>Australia •1♂ (7.1 mm <abbrev xmlns:xlink="http://www.w3.org/1999/xlink" xlink:title="total body length" id="ABBRID0E2DAI" xlink:type="simple">TL</abbrev>, 6.6 mm <abbrev xmlns:xlink="http://www.w3.org/1999/xlink" xlink:title="body length" id="ABBRID0E6DAI" xlink:type="simple">BL</abbrev>); reared from a juvenile collected from <italic><tp:taxon-name><tp:taxon-name-part taxon-name-part-type="genus" reg="Pastinachus">P.</tp:taxon-name-part><tp:taxon-name-part taxon-name-part-type="species" reg="sephen">sephen</tp:taxon-name-part></tp:taxon-name></italic> (<abbrev xmlns:xlink="http://www.w3.org/1999/xlink" xlink:title="total body length" id="ABBRID0EOEAI" xlink:type="simple">TL</abbrev> and sex, unknown), Heron Island, <abbrev xmlns:xlink="http://www.w3.org/1999/xlink" xlink:title="Great Barrier Reef" id="ABBRID0ESEAI" xlink:type="simple">GBR</abbrev> (<named-content xmlns:xlink="http://www.w3.org/1999/xlink" content-type="dwc:verbatimCoordinates" xlink:type="simple"><named-content content-type="geo-json" specific-use="{&#34;type&#34;:&#34;Point&#34;,&#34;coordinates&#34;:[151.914944,-23.442472]}" id="NCID0EZEAI" xlink:type="simple">23°26'32.9"S, 151°54'53.8"E</named-content></named-content>), 9 July 1998, Ian D. Whittington leg. (<named-content xmlns:xlink="http://www.w3.org/1999/xlink" content-type="dwc:institutional_code" xlink:title="Queensland Museum, Brisbane" xlink:href="http://grbio.org/institution/queensland-museum-brisbane" xlink:type="simple">QM</named-content> W29826).</p></tp:treatment-sec><tp:treatment-sec sec-type="remarks" id="SECID0ECFAI"><title>Remarks.</title><p>The original description of <italic><tp:taxon-name><tp:taxon-name-part taxon-name-part-type="genus" reg="Gnathia">G.</tp:taxon-name-part><tp:taxon-name-part taxon-name-part-type="species" reg="grandilaris">grandilaris</tp:taxon-name-part></tp:taxon-name></italic> was based on males reared from larvae found infesting a white tip reef shark, <italic><tp:taxon-name><tp:taxon-name-part taxon-name-part-type="genus" reg="Triaenodon">Triaenodon</tp:taxon-name-part><tp:taxon-name-part taxon-name-part-type="species" reg="obesus">obesus</tp:taxon-name-part></tp:taxon-name></italic> (Rüppell, 1837), and grey reef sharks, <italic><tp:taxon-name><tp:taxon-name-part taxon-name-part-type="genus" reg="Carcharinus">C.</tp:taxon-name-part><tp:taxon-name-part taxon-name-part-type="species" reg="amblyrhynchos">amblyrhynchos</tp:taxon-name-part></tp:taxon-name></italic>, collected off Lizard Island, <abbrev xmlns:xlink="http://www.w3.org/1999/xlink" xlink:title="Great Barrier Reef" id="ABBRID0EJGAI" xlink:type="simple">GBR</abbrev> (<xref ref-type="bibr" rid="B4">Coetzee et al. 2008</xref>) and subsequently reported from the Ryukyu Islands (<xref ref-type="bibr" rid="B22">Ota and Hirose 2009b</xref>; <xref ref-type="bibr" rid="B20">Ota 2015</xref>). The specimen from Heron Island corresponded well with the original description. This record constitutes a new host and a new locality record for <italic><tp:taxon-name><tp:taxon-name-part taxon-name-part-type="genus" reg="Gnathia">G.</tp:taxon-name-part><tp:taxon-name-part taxon-name-part-type="species" reg="grandilaris">grandilaris</tp:taxon-name-part></tp:taxon-name></italic>.</p></tp:treatment-sec><tp:treatment-sec sec-type="distribution" id="SECID0EEHAI"><title>Distribution.</title><p>Lizard Island and Heron Island, Great Barrier Reef, Australia. Okinawa-jima Island, Kume-jima Island, Ishigaki-jima Island, the Ryukyu Islands, Japan.</p></tp:treatment-sec><tp:treatment-sec sec-type="habitat" id="SECID0EJHAI"><title>Habitat of adults.</title><p>Unknown.</p></tp:treatment-sec><tp:treatment-sec sec-type="host" id="SECID0EOHAI"><title>Hosts.</title><p>Three elasmobranch species from <abbrev xmlns:xlink="http://www.w3.org/1999/xlink" xlink:title="Great Barrier Reef" id="ABBRID0EUHAI" xlink:type="simple">GBR</abbrev>: <italic><tp:taxon-name><tp:taxon-name-part taxon-name-part-type="genus" reg="Triaenodon">Triaenodon</tp:taxon-name-part><tp:taxon-name-part taxon-name-part-type="species" reg="obesus">obesus</tp:taxon-name-part></tp:taxon-name></italic> (Rüppell, 1837), <italic><tp:taxon-name><tp:taxon-name-part taxon-name-part-type="genus" reg="Carcharhinus">Carcharhinus</tp:taxon-name-part><tp:taxon-name-part taxon-name-part-type="species" reg="amblyrhynchos">amblyrhynchos</tp:taxon-name-part></tp:taxon-name></italic> (Bleeker, 1856), and <italic><tp:taxon-name><tp:taxon-name-part taxon-name-part-type="genus" reg="Pastinachus">Pastinachus</tp:taxon-name-part><tp:taxon-name-part taxon-name-part-type="species" reg="sephen">sephen</tp:taxon-name-part></tp:taxon-name></italic> (Forsskål, 1775). Seven elasmobranch species from Japan: <italic><tp:taxon-name><tp:taxon-name-part taxon-name-part-type="genus" reg="Himantura">Himantura</tp:taxon-name-part></tp:taxon-name></italic> sp., <italic><tp:taxon-name><tp:taxon-name-part taxon-name-part-type="genus" reg="Himantura">Himantura</tp:taxon-name-part><tp:taxon-name-part taxon-name-part-type="species" reg="fai">fai</tp:taxon-name-part></tp:taxon-name></italic> Jordan &amp; Seale, 1906, <italic><tp:taxon-name><tp:taxon-name-part taxon-name-part-type="genus" reg="Neotrygon">Neotrygon</tp:taxon-name-part><tp:taxon-name-part taxon-name-part-type="species" reg="orientalis">orientalis</tp:taxon-name-part></tp:taxon-name></italic> Last, White &amp; Séret, 2016 [<italic><tp:taxon-name><tp:taxon-name-part taxon-name-part-type="genus" reg="Neotrygon">Neotrygon</tp:taxon-name-part><tp:taxon-name-part taxon-name-part-type="species" reg="kuhlii">kuhlii</tp:taxon-name-part></tp:taxon-name></italic> Müller &amp; Henle, 1841 in <xref ref-type="bibr" rid="B22">Ota and Hirose 2009b</xref> and <xref ref-type="bibr" rid="B20">Ota 2015</xref>], <italic><tp:taxon-name><tp:taxon-name-part taxon-name-part-type="genus" reg="Taeniura">Taeniura</tp:taxon-name-part><tp:taxon-name-part taxon-name-part-type="species" reg="meyeni">meyeni</tp:taxon-name-part></tp:taxon-name></italic> Müller &amp; Henle, 1841, <italic><tp:taxon-name><tp:taxon-name-part taxon-name-part-type="genus" reg="Mobula">Mobula</tp:taxon-name-part><tp:taxon-name-part taxon-name-part-type="species" reg="japanica">japanica</tp:taxon-name-part></tp:taxon-name></italic> (Müller &amp; Henle, 1841), <italic><tp:taxon-name><tp:taxon-name-part taxon-name-part-type="genus" reg="Nebrius">Nebrius</tp:taxon-name-part><tp:taxon-name-part taxon-name-part-type="species" reg="ferrugineus">ferrugineus</tp:taxon-name-part></tp:taxon-name></italic> (Lesson, 1831), <italic><tp:taxon-name><tp:taxon-name-part taxon-name-part-type="genus" reg="Triaenodon">Triaenodon</tp:taxon-name-part><tp:taxon-name-part taxon-name-part-type="species" reg="obesus">obesus</tp:taxon-name-part></tp:taxon-name></italic> (Rüppell, 1837), and <italic><tp:taxon-name><tp:taxon-name-part taxon-name-part-type="genus" reg="Negaprion">Negaprion</tp:taxon-name-part><tp:taxon-name-part taxon-name-part-type="species" reg="acutidens">acutidens</tp:taxon-name-part></tp:taxon-name></italic> (Rüppell, 1837).</p></tp:treatment-sec><tp:treatment-sec sec-type="Site of infection on host" id="SECID0EAMAI"><title>Site of infection on host.</title><p>Gill chambers, interbranchial septa, gill filaments, and the floor of oral cavities. Rarely nostrils, body surface near the gill slits, or claspers.</p></tp:treatment-sec><ref-list><ref id="B22"><mixed-citation xmlns:xlink="http://www.w3.org/1999/xlink" xlink:type="simple"><person-group><name name-style="western"><surname>Ota</surname><given-names>Y</given-names></name><name name-style="western"><surname>Hirose</surname><given-names>E</given-names></name></person-group> (<year>2009b</year>) <article-title><italic><tp:taxon-name><tp:taxon-name-part taxon-name-part-type="genus">Gnathia</tp:taxon-name-part><tp:taxon-name-part taxon-name-part-type="species">nubila</tp:taxon-name-part></tp:taxon-name></italic> n. sp. and a new record of <italic><tp:taxon-name><tp:taxon-name-part taxon-name-part-type="genus">Gnathia</tp:taxon-name-part><tp:taxon-name-part taxon-name-part-type="species">grandilaris</tp:taxon-name-part></tp:taxon-name></italic> (<tp:taxon-name><tp:taxon-name-part taxon-name-part-type="subphylum">Crustacea</tp:taxon-name-part></tp:taxon-name>, <tp:taxon-name><tp:taxon-name-part taxon-name-part-type="order">Isopoda</tp:taxon-name-part></tp:taxon-name>, <tp:taxon-name><tp:taxon-name-part taxon-name-part-type="family">Gnathiidae</tp:taxon-name-part></tp:taxon-name>) that parasitizes elasmobranchs from Okinawan coastal waters, Japan.</article-title><source>Zootaxa</source><volume>2238</volume>(<issue>1</issue>): <fpage>43</fpage>–<lpage>55</lpage>. <ext-link xlink:href="10.11646/zootaxa.2238.1.4" ext-link-type="doi" xlink:type="simple">https://doi.org/10.11646/zootaxa.2238.1.4</ext-link></mixed-citation></ref><ref id="B4"><mixed-citation xmlns:xlink="http://www.w3.org/1999/xlink" xlink:type="simple"><person-group><name name-style="western"><surname>Coetzee</surname><given-names>ML</given-names></name><name name-style="western"><surname>Smit</surname><given-names>NJ</given-names></name><name name-style="western"><surname>Grutter</surname><given-names>AS</given-names></name><name name-style="western"><surname>Davies</surname><given-names>AJ</given-names></name></person-group> (<year>2008</year>) <article-title>A new gnathiid (<tp:taxon-name><tp:taxon-name-part taxon-name-part-type="subphylum">Crustacea</tp:taxon-name-part></tp:taxon-name>, <tp:taxon-name><tp:taxon-name-part taxon-name-part-type="order">Isopoda</tp:taxon-name-part></tp:taxon-name>) parasitising two species of requiem sharks from Lizard Island, Great Barrier Reef, Australia.</article-title><source>The Journal of Parasitology</source><volume>94</volume>(<issue>3</issue>): <fpage>608</fpage>–<lpage>615</lpage>. <ext-link xlink:href="10.1645/GE-1391.1" ext-link-type="doi" xlink:type="simple">https://doi.org/10.1645/GE-1391.1</ext-link></mixed-citation></ref><ref id="B20"><mixed-citation xmlns:xlink="http://www.w3.org/1999/xlink" xlink:type="simple"><person-group><name name-style="western"><surname>Ota</surname><given-names>Y</given-names></name></person-group> (<year>2015</year>) <article-title>Pigmentation patterns are useful for species identification of third-stage larvae of gnathiids (<tp:taxon-name><tp:taxon-name-part taxon-name-part-type="subphylum">Crustacea</tp:taxon-name-part></tp:taxon-name>: <tp:taxon-name><tp:taxon-name-part taxon-name-part-type="order">Isopoda</tp:taxon-name-part></tp:taxon-name>) parasitising coastal elasmobranchs in southern Japan.</article-title><source>Systematic Parasitology</source><volume>90</volume>(<issue>3</issue>): <fpage>269</fpage>–<lpage>284</lpage>. <ext-link xlink:href="10.1007/s11230-015-9548-1" ext-link-type="doi" xlink:type="simple">https://doi.org/10.1007/s11230-015-9548-1</ext-link></mixed-citation></ref></ref-list></tp:taxon-treatment>
